# Supplementary material for: Intracellular symbiont Symbiodolus is vertically transmitted and widespread across insect orders
Source: ISME J. 2024 Jun 14;18(1):wrae099. doi: 10.1093/ismejo/wrae099 (PMC11322605; doi:10.1093/ismejo/wrae099)
Supplement: Wierz_et_al_Supplement_02-ToxinAntitoxin_wrae099 [file wierz_et_al_supplement_02-toxinantitoxin_wrae099.xlsx]

## Sheet: Tabelle1
Supplement 02: List of Toxin/Antitoxin related genes found in the genomes of the different strains of Symbiodolus clandestinus associated with their respective hosts, according to KEGG annotation of genes identified with PROKKA.
KO	lvl1	lvl2	lvl3	lvl4	Oulema_gallaeciana	Nedyus_quadrimaculatus	Phyllobius_maculicornis	Phyllobius_roboretanus	Polydrusus_formosus	Silvanoprus_fagi	Pactopus_hornii	Alychna_victa	Hystrichopsylla_weida	Dendroctonus_ponderosae	Gymnusa_konopackii	Microrhagus_sp. ZM-2022	Chironomus_riparius	Atheta_vestita	Clunio_marinus	Deinopsis_erosa
					clade 3	clade 3	clade 3	clade 3	clade 3	clade 3	clade 3	clade 3	clade 3	clade 3	clade 3	clade 3	clade 2	clade 2	clade 2	clade 1
K07062	Brite Hierarchies	Signaling and cellular processes	Prokaryotic defense system	fitB; toxin FitB	yes	yes	yes	yes	yes	yes	yes		yes		yes	yes		yes		yes
K07171	Brite Hierarchies	Signaling and cellular processes	Prokaryotic defense system	mazF, ndoA, chpA; mRNA interferase MazF													yes	yes	yes	yes
K07172	Brite Hierarchies	Protein families: signaling and cellular processes	Prokaryotic defense system	mazE, chpAI; antitoxin MazE																yes
K07334	Brite Hierarchies	Signaling and cellular processes	Prokaryotic defense system	higB-1; toxin HigB-1														yes		yes
K07473	Brite Hierarchies	Protein families: signaling and cellular processes	Prokaryotic defense system	dinJ; DNA-damage-inducible protein J									Plasmid	yes	yes			yes
K09159	Brite Hierarchies	Protein families: signaling and cellular processes	Prokaryotic defense system	cptB; antitoxin CptB																yes
K10954	Human Diseases	Infectious disease: bacterial	Vibrio cholerae infection	zot; zona occludens toxin										yes					yes
K11041	Human Diseases	Infectious disease: bacterial	Staphylococcus aureus infection	eta; exfoliative toxin A/B	yes	yes	yes	yes	yes	yes	yes						yes	yes	yes
K11904	Environmental Information Processing	Membrane transport	Bacterial secretion system	vgrG; type VI secretion system secreted protein VgrG	yes	yes	yes	yes	yes	yes	yes	yes	yes		yes	yes	yes	yes	yes	yes
K12530	Environmental Information Processing	Signal transduction	Two-component system	rtxB, fitA; ATP-binding cassette, subfamily B, bacterial RtxB	yes	yes	yes	yes	yes	yes	yes	yes	yes	yes	yes	yes	yes	yes	yes	yes
K12531	Environmental Information Processing	Signal transduction	Two-component system	rtxE, fitC; ATP-binding cassette, subfamily B, bacterial RtxE	yes	yes	yes	yes		yes	yes	yes	yes	yes	yes	yes	yes	yes	yes	yes
K12532	Environmental Information Processing	Signal transduction	Two-component system	rtxD, fitB; membrane fusion protein, RTX toxin transport system	yes	yes	yes	yes	yes	yes		yes	yes	yes	yes	yes	yes	yes		yes
K18828	Brite Hierarchies	Genetic information processing	Transfer RNA biogenesis	mvpA, vapC; tRNA(fMet)-specific endonuclease VapC	yes	yes	yes	yes	yes	yes	yes		yes	yes	yes	yes	yes	yes	yes	yes
K18829	Brite Hierarchies	Signaling and cellular processes	Prokaryotic defense system	mvpT, vapB; antitoxin VapB	yes	yes	yes	yes	yes	yes	yes		yes	yes	yes	yes	yes	yes	yes	yes
K18831	Brite Hierarchies	Protein families: genetic information processing	Transcription factors	higA; HTH-type transcriptional regulator / antitoxin HigA																yes
K18843	Brite Hierarchies	Signaling and cellular processes	Prokaryotic defense system	hicB; antitoxin HicB	yes	yes	yes	yes	yes	yes	yes	yes	yes	yes	yes	yes	yes	yes	yes	yes
K18918	Brite Hierarchies	Genetic information processing	Transcription factors	relB; RHH-type transcriptional regulator, rel operon repressor / antitoxin RelB														yes
K18923	Brite Hierarchies	Signaling and cellular processes	Prokaryotic defense system	stbD; antitoxin StbD													yes
K19157	Brite Hierarchies	Signaling and cellular processes	Prokaryotic defense system	yafQ; mRNA interferase YafQ							Plasmid		Plasmid	yes	yes			yes		yes
K19158	Brite Hierarchies	Signaling and cellular processes	Prokaryotic defense system	yoeB; toxin YoeB													yes	yes		yes
K19159	Brite Hierarchies	Signaling and cellular processes	Prokaryotic defense system	yefM; antitoxin YefM													yes	yes		yes
K19166	Brite Hierarchies	Protein families: signaling and cellular processes	Prokaryotic defense system	higB; mRNA interferase HigB																yes
K19168	Brite Hierarchies	Signaling and cellular processes	Prokaryotic defense system	cptA; toxin CptA	yes	yes	yes	yes	yes	yes		yes	yes	yes	yes	yes	yes	yes	yes	yes
K21495	Brite Hierarchies	Signaling and cellular processes	Prokaryotic defense system	fitA; antitoxin FitA	yes	yes	yes	yes	yes	yes	Plasmid		Plasmid		yes	yes		yes		yes
K21498	Brite Hierarchies	Signaling and cellular processes	Prokaryotic defense system	higA-1; antitoxin HigA-1	yes	yes	yes	yes	yes	yes	yes		yes	yes	yes	yes		yes		yes
