# Supplementary material for: Intracellular symbiont Symbiodolus is vertically transmitted and widespread across insect orders
Source: ISME J. 2024 Jun 14;18(1):wrae099. doi: 10.1093/ismejo/wrae099 (PMC11322605; doi:10.1093/ismejo/wrae099)
Supplement: Wierz_et_al_Supplement_03-all_SSU_in_SRA_wrae099 [file wierz_et_al_supplement_03-all_ssu_in_sra_wrae099.zip]

Archive with 1 entries (1 files):
- Wierz_et_al_Supplement_03-all_SSU_in_SRA_wrae099.csv
