# Supplementary material for: Intracellular symbiont Symbiodolus is vertically transmitted and widespread across insect orders
Source: ISME J. 2024 Jun 14;18(1):wrae099. doi: 10.1093/ismejo/wrae099 (PMC11322605; doi:10.1093/ismejo/wrae099)
Supplement: Wierz_et_al_Supplement_03-all_SSU_in_SRA_wrae099 [file wierz_et_al_supplement_03-all_ssu_in_sra_wrae099.zip › Wierz_et_al_Supplement_03-all_SSU_in_SRA_wrae099.csv]

Supplement 03: Overview of the whole genome sequencing projects stored in the NCBI Sequence Read Archive (SRA) that were used for the screening of 16S rRNA genes, as well as the identified bacterial taxa in each project.
Accession	Title	TotalSize	Nruns	RunOrganism	RunTaxID	OTU	read_cov	coverage	dbHit	taxonomy	identity	alnlen	evalue
SRX19452693	Chrysomela aeneicollis 10x whole genome data	51696632813	1	Chrysomela aeneicollis	153825	NA	NA	NA	NA	NA	NA	NA	NA
SRX19357076	Wgs-seq of Themus regalis	2562478493	1	Themus regalis	3028045	SRX19357076.PFspades_1	57056	480.14465	AF423770.1.1900	Eukaryota;Amorphea;Obazoa;Opisthokonta;Holozoa;Choanozoa;Metazoa;Animalia;BCP clade;Bilateria;Protostomia;Ecdysozoa;Arthropoda;Hexapoda;Insecta;Pterygota;Neoptera;Coleoptera;Podabrus sp. C34	99.5	1900	-1
SRX19357076	Wgs-seq of Themus regalis	2562478493	1	Themus regalis	3028045	SRX19357076.PFspades_2	3872	46.350844	CP007546.3038111.3039650	Bacteria;Proteobacteria;Gammaproteobacteria;Enterobacterales;Enterobacteriaceae;Enterobacter;Enterobacter asburiae L1	99.8	1518	-1
SRX19357076	Wgs-seq of Themus regalis	2562478493	1	Themus regalis	3028045	SRX19357076.PFspades_4	3759	48.004998	APOS01000032.168019.169545	Bacteria;Proteobacteria;Gammaproteobacteria;Pseudomonadales;Moraxellaceae;Acinetobacter;Acinetobacter guillouiae CIP 63.46	100	1519	-1
SRX19357076	Wgs-seq of Themus regalis	2562478493	1	Themus regalis	3028045	SRX19357076.PFspades_3	2363	30.148833	FQ311875.591247.592765	Bacteria;Actinobacteriota;Actinobacteria;Micrococcales;Micrococcaceae;Glutamicibacter;Glutamicibacter arilaitensis	99.3	1506	-1
SRX19357076	Wgs-seq of Themus regalis	2562478493	1	Themus regalis	3028045	SRX19357076.PFspades_5	1714	22.421372	CP022960.2143519.2145065	Bacteria;Proteobacteria;Gammaproteobacteria;Pseudomonadales;Pseudomonadaceae;Pseudomonas;Pseudomonas sp. NS1(2017)	99.9	1512	-1
SRX19357076	Wgs-seq of Themus regalis	2562478493	1	Themus regalis	3028045	SRX19357076.PFspades_7	1413	18.470089	CP015612.340586.342130	Bacteria;Proteobacteria;Gammaproteobacteria;Xanthomonadales;Xanthomonadaceae;Stenotrophomonas;Stenotrophomonas maltophilia	99.9	1525	-1
SRX19357076	Wgs-seq of Themus regalis	2562478493	1	Themus regalis	3028045	SRX19357076.PFspades_6	425	4.984543	AB361248.1.1490	Bacteria;Bacteroidota;Bacteroidia;Sphingobacteriales;Sphingobacteriaceae;Sphingobacterium;Sphingobacterium kitahiroshimense	99.6	1490	-1
SRX19357076	Wgs-seq of Themus regalis	2562478493	1	Themus regalis	3028045	SRX19357076.PFspades_9	210	2.648429	CP014067.2708790.2710353	Bacteria;Firmicutes;Bacilli;Lactobacillales;Enterococcaceae;Enterococcus;Enterococcus gallinarum	99.5	1540	-1
SRX19357076	Wgs-seq of Themus regalis	2562478493	1	Themus regalis	3028045	SRX19357076.PFspades_8	171	2.610294	HE999757.2530807.2532349	Bacteria;Firmicutes;Bacilli;Lactobacillales;Carnobacteriaceae;Carnobacterium;Carnobacterium maltaromaticum LMA28	99.7	1535	-1
SRX19357076	Wgs-seq of Themus regalis	2562478493	1	Themus regalis	3028045	SRX19357076.PFspades_10	160	2.537092	CP018782.1072964.1074467	Bacteria;Proteobacteria;Alphaproteobacteria;Rhizobiales;Rhizobiaceae;Ochrobactrum;Ochrobactrum pituitosum	99.7	1504	-1
SRX19357076	Wgs-seq of Themus regalis	2562478493	1	Themus regalis	3028045	SRX19357076.PFspades_12	128	2.70235	FR733721.1.1507	Bacteria;Actinobacteriota;Actinobacteria;Corynebacteriales;Nocardiaceae;Rhodococcus;Nocardia coeliaca	99.9	1170	-1
SRX19357076	Wgs-seq of Themus regalis	2562478493	1	Themus regalis	3028045	SRX19357076.PFspades_11	90	1.604122	AY611607.1.1658	Eukaryota;Amorphea;Obazoa;Opisthokonta;Nucletmycea;Fungi;Dikarya;Ascomycota;Saccharomycotina;Saccharomycetes;Saccharomycetales;Metschnikowiaceae;Metschnikowia;Metschnikowia corniflorae	89	1380	-1
SRX19277558	osmoderma_eremita_000	7993960556	1	Osmoderma eremita	314302	SRX19277558.PFspades_1	92240	954.842687	AJ810744.1.1912	Eukaryota;Amorphea;Obazoa;Opisthokonta;Holozoa;Choanozoa;Metazoa;Animalia;BCP clade;Bilateria;Protostomia;Ecdysozoa;Arthropoda;Hexapoda;Insecta;Pterygota;Neoptera;Coleoptera;Cetonia aurata	99	1832	-1
SRX19277558	osmoderma_eremita_000	7993960556	1	Osmoderma eremita	314302	SRX19277558.PFspades_13	653	9.536188	CP023527.16653.18208	Bacteria;Proteobacteria;Gammaproteobacteria;Enterobacterales;Enterobacteriaceae;Escherichia-Shigella;Citrobacter koseri	100	1487	-1
SRX19277558	osmoderma_eremita_000	7993960556	1	Osmoderma eremita	314302	SRX19277558.PFspades_2	554	6.832145	LC036226.1.1496	Bacteria;Bacteroidota;Bacteroidia;Bacteroidales;Paludibacteraceae;H1;uncultured Paludibacter sp.	93.2	1496	-1
SRX19277558	osmoderma_eremita_000	7993960556	1	Osmoderma eremita	314302	SRX19277558.PFspades_3	343	4.567119	CVRU01000011.3662.5169	Bacteria;Bacteroidota;Bacteroidia;Bacteroidales;Dysgonomonadaceae;Dysgonomonas;Dysgonomonas sp. HGC4	97.3	1511	-1
SRX19277558	osmoderma_eremita_000	7993960556	1	Osmoderma eremita	314302	SRX19277558.PFspades_10	332	4.335916	AJ576326.1.1445	Bacteria;Bacteroidota;Bacteroidia;Bacteroidales;Bacteroidaceae;Bacteroides;uncultured bacterium	94.7	1445	-1
SRX19277558	osmoderma_eremita_000	7993960556	1	Osmoderma eremita	314302	SRX19277558.PFspades_14	294	3.659769	FXDJ01000009.1407067.1408576	Bacteria;Bacteroidota;Bacteroidia;Bacteroidales;Tannerellaceae;uncultured;Porphyromonadaceae bacterium MV12	97.3	1510	-1
SRX19277558	osmoderma_eremita_000	7993960556	1	Osmoderma eremita	314302	SRX19277558.PFspades_5	227	3.199393	HQ882804.1.1525	Bacteria;Proteobacteria;Gammaproteobacteria;Burkholderiales;Alcaligenaceae;uncultured;Alcaligenaceae bacterium W36	98.9	1513	-1
SRX19277558	osmoderma_eremita_000	7993960556	1	Osmoderma eremita	314302	SRX19277558.PFspades_4	216	2.909914	CP001821.206176.207687	Bacteria;Actinobacteriota;Actinobacteria;Micrococcales;Promicromonosporaceae;Xylanimonas;Xylanimonas cellulosilytica DSM 15894	96.9	1505	-1
SRX19277558	osmoderma_eremita_000	7993960556	1	Osmoderma eremita	314302	SRX19277558.PFspades_6	202	3.089882	AM084041.1.1446	Bacteria;Proteobacteria;Alphaproteobacteria;Rhodobacterales;Rhodobacteraceae;Paracoccus;Paracoccus sp. R-24616	100	1443	-1
SRX19277558	osmoderma_eremita_000	7993960556	1	Osmoderma eremita	314302	SRX19277558.PFspades_19	186	4.126685	HG792162.1.1548	Bacteria;Proteobacteria;Gammaproteobacteria;Enterobacterales;Budviciaceae;Pragia;bacterium TSA241-4	99.1	968	-1
SRX19277558	osmoderma_eremita_000	7993960556	1	Osmoderma eremita	314302	SRX19277558.PFspades_12	170	2.738828	AY257485.1.1457	Bacteria;Firmicutes;Bacilli;Acholeplasmatales;Acholeplasmataceae;Acholeplasma;Acholeplasma pleciae	98.5	1457	-1
SRX19277558	osmoderma_eremita_000	7993960556	1	Osmoderma eremita	314302	SRX19277558.PFspades_9	169	2.229245	FJ374217.1.1553	Bacteria;Firmicutes;Clostridia;Oscillospirales;Ruminococcaceae;Candidatus Soleaferrea;uncultured bacterium	94.1	1396	-1
SRX19277558	osmoderma_eremita_000	7993960556	1	Osmoderma eremita	314302	SRX19277558.PFspades_7	147	2.057941	KY860537.1.1474	Bacteria;Proteobacteria;Gammaproteobacteria;Burkholderiales;Rhodocyclaceae;uncultured;Azoarcus sp.	98.8	1475	-1
SRX19277558	osmoderma_eremita_000	7993960556	1	Osmoderma eremita	314302	SRX19277558.PFspades_8	136	1.469129	FJ374188.1.1492	Bacteria;Bacteroidota;Bacteroidia;Bacteroidales;Dysgonomonadaceae;Proteiniphilum;uncultured bacterium	97.5	1496	-1
SRX19277558	osmoderma_eremita_000	7993960556	1	Osmoderma eremita	314302	SRX19277558.PFspades_15	131	1.988672	CP011144.2103349.2104895	Bacteria;Proteobacteria;Gammaproteobacteria;Xanthomonadales;Xanthomonadaceae;Pseudoxanthomonas;Pseudoxanthomonas suwonensis	97.5	1525	-1
SRX19277558	osmoderma_eremita_000	7993960556	1	Osmoderma eremita	314302	SRX19277558.PFspades_11	120	1.993039	GQ134157.1.1403	Bacteria;Firmicutes;Clostridia;Christensenellales;Christensenellaceae;Christensenellaceae R-7 group;uncultured bacterium	94.2	1303	-1
SRX19277558	osmoderma_eremita_000	7993960556	1	Osmoderma eremita	314302	SRX19277558.PFspades_17	84	1.689963	AJ576339.1.1447	Bacteria;Bacteroidota;Bacteroidia;Bacteroidales;M2PB4-65 termite group;uncultured bacterium	94.3	1183	-1
SRX19277558	osmoderma_eremita_000	7993960556	1	Osmoderma eremita	314302	SRX19277558.PFspades_18	71	1.300227	JX266090.1.1321	Archaea;Thermoplasmatota;Thermoplasmata;Methanomassiliicoccales;Methanomethylophilaceae;uncultured;uncultured Methanomassiliicoccales archaeon	98.7	1321	-1
SRX19277558	osmoderma_eremita_000	7993960556	1	Osmoderma eremita	314302	SRX19277558.PFspades_16	69	1.388227	JF700394.1.1418	Bacteria;Bacteroidota;Bacteroidia;Flavobacteriales;Weeksellaceae;Chryseobacterium;Chryseobacterium sp. WR21	98.6	1296	-1
SRX19277558	osmoderma_eremita_000	7993960556	1	Osmoderma eremita	314302	SRX19277558.PFspades_24	67	1.618834	JN619904.1.1433	Bacteria;Bacteroidota;Bacteroidia;Bacteroidales;Dysgonomonadaceae;Dysgonomonas;uncultured bacterium	99.3	1015	-1
SRX19086931	WGS Dendroctonus brevicomis female	2172319516	1	Dendroctonus brevicomis	77160	SRX19086931.PFspades_1	56733	121.666461	GAFX01007077.1132.3043	Eukaryota;Amorphea;Obazoa;Opisthokonta;Holozoa;Choanozoa;Metazoa;Animalia;BCP clade;Bilateria;Protostomia;Ecdysozoa;Arthropoda;Hexapoda;Insecta;Pterygota;Neoptera;Coleoptera;Dendroctonus ponderosae (mountain pine beetle)	99.9	1912	-1
SRX19086931	WGS Dendroctonus brevicomis female	2172319516	1	Dendroctonus brevicomis	77160	SRX19086931.PFspades_2	1354	5.13981	EU011703.1.1721	Eukaryota;Amorphea;Obazoa;Opisthokonta;Nucletmycea;Fungi;Dikarya;Ascomycota;Saccharomycotina;Saccharomycetes;Saccharomycetales;Pichiaceae;Ogataea-Candida clade;Ogataea pini	100	1721	-1
SRX19086930	WGS Dendroctonus brevicomis male	2336889014	1	Dendroctonus brevicomis	77160	SRX19086930.PFspades_1	50744	103.792535	GAFX01007077.1132.3043	Eukaryota;Amorphea;Obazoa;Opisthokonta;Holozoa;Choanozoa;Metazoa;Animalia;BCP clade;Bilateria;Protostomia;Ecdysozoa;Arthropoda;Hexapoda;Insecta;Pterygota;Neoptera;Coleoptera;Dendroctonus ponderosae (mountain pine beetle)	99.9	1912	-1
SRX19086929	WGS Anoplophora glabripennis female	1874891094	1	Anoplophora glabripennis	217634	SRX19086929.PFspades_1	10941	25.833183	JN619110.1.1905	Eukaryota;Amorphea;Obazoa;Opisthokonta;Holozoa;Choanozoa;Metazoa;Animalia;BCP clade;Bilateria;Protostomia;Ecdysozoa;Arthropoda;Hexapoda;Insecta;Pterygota;Neoptera;Coleoptera;Clytus arietis	99.1	1901	-1
SRX19086928	WGS Anoplophora glabripennis male	2209960673	1	Anoplophora glabripennis	217634	SRX19086928.PFspades_1	16192	36.503046	JN619110.1.1905	Eukaryota;Amorphea;Obazoa;Opisthokonta;Holozoa;Choanozoa;Metazoa;Animalia;BCP clade;Bilateria;Protostomia;Ecdysozoa;Arthropoda;Hexapoda;Insecta;Pterygota;Neoptera;Coleoptera;Clytus arietis	99.1	1901	-1
SRX19086928	WGS Anoplophora glabripennis male	2209960673	1	Anoplophora glabripennis	217634	SRX19086928.PFspades_2	496	2.245172	EU431223.141737.143227	Bacteria;Cyanobacteria;Cyanobacteriia;Chloroplast;Carica papaya (papaya)	99.7	1470	-1
SRX19086928	WGS Anoplophora glabripennis male	2209960673	1	Anoplophora glabripennis	217634	SRX19086928.PFspades_3	236	1.037209	GBRI01050374.729.2525	Eukaryota;Archaeplastida;Chloroplastida;Charophyta;Phragmoplastophyta;Streptophyta;Embryophyta;Tracheophyta;Spermatophyta;Magnoliophyta;Sapindales;Litchi;Litchi chinensis	96.9	1797	-1
SRX19086927	WGS Agrilus planipennis female	4061783616	1	Agrilus planipennis	224129	SRX19086927.PFspades_1	95792	235.61104	GAAB01000448.16.1945	Eukaryota;Amorphea;Obazoa;Opisthokonta;Holozoa;Choanozoa;Metazoa;Animalia;BCP clade;Bilateria;Protostomia;Ecdysozoa;Arthropoda;Hexapoda;Insecta;Pterygota;Neoptera;Coleoptera;Agrilus planipennis (emerald ash borer)	100	1930	-1
SRX19086927	WGS Agrilus planipennis female	4061783616	1	Agrilus planipennis	224129	SRX19086927.PFspades_2	10509	38.014892	LT991954.1757389.1758910	Bacteria;Proteobacteria;Gammaproteobacteria;Enterobacterales;Enterobacteriaceae;Enterobacter;Enterobacter hormaechei subsp. steigerwaltii	100	1522	-1
SRX19086926	WGS Agrilus planipennis male	5185610597	1	Agrilus planipennis	224129	SRX19086926.PFspades_1	64421	166.990052	GAAB01000448.16.1945	Eukaryota;Amorphea;Obazoa;Opisthokonta;Holozoa;Choanozoa;Metazoa;Animalia;BCP clade;Bilateria;Protostomia;Ecdysozoa;Arthropoda;Hexapoda;Insecta;Pterygota;Neoptera;Coleoptera;Agrilus planipennis (emerald ash borer)	100	1930	-1
SRX19086926	WGS Agrilus planipennis male	5185610597	1	Agrilus planipennis	224129	SRX19086926.PFspades_2	5626	20.702003	LT991954.1757389.1758910	Bacteria;Proteobacteria;Gammaproteobacteria;Enterobacterales;Enterobacteriaceae;Enterobacter;Enterobacter hormaechei subsp. steigerwaltii	100	1522	-1
SRX19086926	WGS Agrilus planipennis male	5185610597	1	Agrilus planipennis	224129	SRX19086926.PFspades_4	1446	5.971541	CP019952.4025496.4027042	Bacteria;Proteobacteria;Gammaproteobacteria;Pseudomonadales;Pseudomonadaceae;Pseudomonas;Pseudomonas parafulva	100	1517	-1
SRX19086926	WGS Agrilus planipennis male	5185610597	1	Agrilus planipennis	224129	SRX19086926.PFspades_3	756	2.750948	HE681725.344556.346331	Eukaryota;Amorphea;Obazoa;Opisthokonta;Nucletmycea;Fungi;Dikarya;Ascomycota;Saccharomycotina;Saccharomycetes;Saccharomycetales;Candida;Candida orthopsilosis Co 90-125	99.9	1776	-1
SRX19086918	WGS Nicrophorus vespilloides female	2234079474	1	Nicrophorus vespilloides	110193	SRX19086918.PFspades_1	319068	941.566286	GDUU01014689.4987.6906	Eukaryota;Amorphea;Obazoa;Opisthokonta;Holozoa;Choanozoa;Metazoa;Animalia;BCP clade;Bilateria;Protostomia;Ecdysozoa;Arthropoda;Hexapoda;Insecta;Pterygota;Neoptera;Coleoptera;insect gut metagenome	99.9	1920	-1
SRX19086917	WGS Nicrophorus vespilloides male	2321664639	1	Nicrophorus vespilloides	110193	NA	NA	NA	NA	NA	NA	NA	NA
SRX18976587	Raw sequence reads (mitogenome) of Sirex nitobei	1602603153	1	Hylobitelus xiaoi	1247388	SRX18976587.PFspades_1	2894	30.934037	JN619019.1.1920	Eukaryota;Amorphea;Obazoa;Opisthokonta;Holozoa;Choanozoa;Metazoa;Animalia;BCP clade;Bilateria;Protostomia;Ecdysozoa;Arthropoda;Hexapoda;Insecta;Pterygota;Neoptera;Coleoptera;Magdalis barbicornis	98.4	1915	-1
SRX18976587	Raw sequence reads (mitogenome) of Sirex nitobei	1602603153	1	Hylobitelus xiaoi	1247388	SRX18976587.PFspades_2	179	2.254066	GFLL01048585.964.2766	Eukaryota;Archaeplastida;Chloroplastida;Charophyta;Phragmoplastophyta;Streptophyta;Embryophyta;Tracheophyta;Spermatophyta;Pinophyta;Pinales;Pinus;Pinus albicaulis	99.1	1803	-1
SRX18975475	Illumina sequencing of Adalia decempunctata: whole adult male	7041548701	1	Adalia decempunctata	115343	SRX18975475.PFspades_1	70486	615.211258	EF512323.1.1846	Eukaryota;Amorphea;Obazoa;Opisthokonta;Holozoa;Choanozoa;Metazoa;Animalia;BCP clade;Bilateria;Protostomia;Ecdysozoa;Arthropoda;Hexapoda;Insecta;Pterygota;Neoptera;Coleoptera;Adalia decempunctata	99	1849	-1
SRX18975475	Illumina sequencing of Adalia decempunctata: whole adult male	7041548701	1	Adalia decempunctata	115343	SRX18975475.PFspades_3	20416	207.266384	GQ410601.1.1900	Eukaryota;Amorphea;Obazoa;Opisthokonta;Holozoa;Choanozoa;Metazoa;Animalia;BCP clade;Bilateria;Protostomia;Ecdysozoa;Arthropoda;Hexapoda;Insecta;Pterygota;Neoptera;Hymenoptera;Rhysipolis sp. JMH-2010	97.6	1906	-1
SRX18975475	Illumina sequencing of Adalia decempunctata: whole adult male	7041548701	1	Adalia decempunctata	115343	SRX18975475.PFspades_2	7632	76.405865	EU334679.1.1776	Eukaryota;Amorphea;Obazoa;Opisthokonta;Nucletmycea;Fungi;Dikarya;Ascomycota;Pezizomycotina;Sordariomycetes;Hypocreales;Cordycipitaceae;Beauveria;Beauveria bassiana	99.8	1757	-1
SRX18975475	Illumina sequencing of Adalia decempunctata: whole adult male	7041548701	1	Adalia decempunctata	115343	SRX18975475.PFspades_4	5214	55.347228	KC671621.1.1807	Eukaryota;Amorphea;Obazoa;Opisthokonta;Nucletmycea;Fungi;Dikarya;Ascomycota;Pezizomycotina;Dothideomycetes;Capnodiales;Cladosporiaceae;Cladosporium;uncultured fungus	98.6	1789	-1
SRX18975475	Illumina sequencing of Adalia decempunctata: whole adult male	7041548701	1	Adalia decempunctata	115343	SRX18975475.PFspades_8	1583	21.598946	KX011536.493.2021	Bacteria;Proteobacteria;Alphaproteobacteria;Rickettsiales;Mitochondria;Zasmidium cellare	82.5	1431	-1
SRX18975475	Illumina sequencing of Adalia decempunctata: whole adult male	7041548701	1	Adalia decempunctata	115343	SRX18975475.PFspades_6	1120	15.588235	KX559374.1.1480	Bacteria;Firmicutes;Bacilli;Entomoplasmatales;Spiroplasmataceae;Spiroplasma;Spiroplasma endosymbiont of Larinioides cornutus	96.8	1482	-1
SRX18409419	WGS of Stilicoderus aquilinus	914385699	1	Stilicoderus aquilinus	2994888	SRX18409419.PFspades_1	30594	282.974341	JN619021.1.1916	Eukaryota;Amorphea;Obazoa;Opisthokonta;Holozoa;Choanozoa;Metazoa;Animalia;BCP clade;Bilateria;Protostomia;Ecdysozoa;Arthropoda;Hexapoda;Insecta;Pterygota;Neoptera;Coleoptera;Hypomedon debilicornis	99.7	1910	-1
SRX18325854	YKR1	1026396142	1	Coccotorus beijingensis	2995177	SRX18325854.PFspades_1	23160	210.290039	AJ849992.1.1839	Eukaryota;Amorphea;Obazoa;Opisthokonta;Holozoa;Choanozoa;Metazoa;Animalia;BCP clade;Bilateria;Protostomia;Ecdysozoa;Arthropoda;Hexapoda;Insecta;Pterygota;Neoptera;Coleoptera;Anthonomus pedicularius	98.3	1863	-1
SRX18325854	YKR1	1026396142	1	Coccotorus beijingensis	2995177	SRX18325854.PFspades_2	224	3.402503	HADL01018443.69.1552	Bacteria;Proteobacteria;Alphaproteobacteria;Rickettsiales;Anaplasmataceae;Wolbachia;Calligrapha confluens	99.5	1484	-1
SRX18323142	Illumina HiSeq of Attagenus unicolor japonicus: adult	1029090069	1	Attagenus unicolor japonicus	1531404	SRX18323142.PFspades_1	27183	267.674764	AY521841.1.1888	Eukaryota;Amorphea;Obazoa;Opisthokonta;Holozoa;Choanozoa;Metazoa;Animalia;BCP clade;Bilateria;Protostomia;Ecdysozoa;Arthropoda;Hexapoda;Insecta;Pterygota;Neoptera;Dermaptera;Chelisochidae sp. BYU_ACDM028	97.6	1889	-1
SRX18323142	Illumina HiSeq of Attagenus unicolor japonicus: adult	1029090069	1	Attagenus unicolor japonicus	1531404	SRX18323142.PFspades_4	353	5.494636	CP013101.82352.83852	Bacteria;Firmicutes;Clostridia;Clostridiales;Clostridiaceae;Clostridium sensu stricto 1;Clostridium perfringens	100	1493	-1
SRX18323142	Illumina HiSeq of Attagenus unicolor japonicus: adult	1029090069	1	Attagenus unicolor japonicus	1531404	SRX18323142.PFspades_2	194	2.728408	LS483462.281772.283308	Bacteria;Firmicutes;Bacilli;Lactobacillales;Streptococcaceae;Streptococcus;Streptococcus gallolyticus subsp. pasteurianus	95.9	1530	-1
SRX18323142	Illumina HiSeq of Attagenus unicolor japonicus: adult	1029090069	1	Attagenus unicolor japonicus	1531404	SRX18323142.PFspades_5	156	2.194813	LS483297.3749812.3751341	Bacteria;Proteobacteria;Gammaproteobacteria;Enterobacterales;Enterobacteriaceae;Escherichia-Shigella;Escherichia coli	100	1523	-1
SRX18323142	Illumina HiSeq of Attagenus unicolor japonicus: adult	1029090069	1	Attagenus unicolor japonicus	1531404	SRX18323142.PFspades_3	103	1.483069	CP001391.1289969.1291473	Bacteria;Proteobacteria;Alphaproteobacteria;Rickettsiales;Anaplasmataceae;Wolbachia;Wolbachia sp. wRi	99.8	1485	-1
SRX18044066	whole genome sequencing data of beetle larva	5251033727	1	Chrysomela aeneicollis	153825	SRX18044066.PFspades_1	106056	710.345197	JN619050.1.1899	Eukaryota;Amorphea;Obazoa;Opisthokonta;Holozoa;Choanozoa;Metazoa;Animalia;BCP clade;Bilateria;Protostomia;Ecdysozoa;Arthropoda;Hexapoda;Insecta;Pterygota;Neoptera;Coleoptera;Gastrophysa viridula	99.3	1893	-1
SRX18044065	whole genome sequencing data of beetle larva	4579233483	1	Chrysomela aeneicollis	153825	SRX18044065.PFspades_1	103158	729.457825	JN619050.1.1899	Eukaryota;Amorphea;Obazoa;Opisthokonta;Holozoa;Choanozoa;Metazoa;Animalia;BCP clade;Bilateria;Protostomia;Ecdysozoa;Arthropoda;Hexapoda;Insecta;Pterygota;Neoptera;Coleoptera;Gastrophysa viridula	99.3	1893	-1
SRX18044064	whole genome sequencing data of beetle larva	4619566491	1	Chrysomela aeneicollis	153825	SRX18044064.PFspades_1	51590	419.697229	JN619050.1.1899	Eukaryota;Amorphea;Obazoa;Opisthokonta;Holozoa;Choanozoa;Metazoa;Animalia;BCP clade;Bilateria;Protostomia;Ecdysozoa;Arthropoda;Hexapoda;Insecta;Pterygota;Neoptera;Coleoptera;Gastrophysa viridula	99.3	1893	-1
SRX18044064	whole genome sequencing data of beetle larva	4619566491	1	Chrysomela aeneicollis	153825	SRX18044064.PFspades_2	71	1.359465	CP003883.703867.705358	Bacteria;Proteobacteria;Alphaproteobacteria;Rickettsiales;Anaplasmataceae;Wolbachia;Wolbachia endosymbiont of Drosophila simulans wNo	98.6	1484	-1
SRX18044063	whole genome sequencing data of beetle larva	5453147895	1	Chrysomela aeneicollis	153825	SRX18044063.PFspades_1	86380	639.047347	JN619050.1.1899	Eukaryota;Amorphea;Obazoa;Opisthokonta;Holozoa;Choanozoa;Metazoa;Animalia;BCP clade;Bilateria;Protostomia;Ecdysozoa;Arthropoda;Hexapoda;Insecta;Pterygota;Neoptera;Coleoptera;Gastrophysa viridula	99.3	1893	-1
SRX18044063	whole genome sequencing data of beetle larva	5453147895	1	Chrysomela aeneicollis	153825	SRX18044063.PFspades_2	108	1.601748	CP003883.703867.705358	Bacteria;Proteobacteria;Alphaproteobacteria;Rickettsiales;Anaplasmataceae;Wolbachia;Wolbachia endosymbiont of Drosophila simulans wNo	99	1484	-1
SRX18044062	whole genome sequencing data of beetle larva	5287415275	1	Chrysomela aeneicollis	153825	SRX18044062.PFspades_1	197638	1237.934772	JN619050.1.1899	Eukaryota;Amorphea;Obazoa;Opisthokonta;Holozoa;Choanozoa;Metazoa;Animalia;BCP clade;Bilateria;Protostomia;Ecdysozoa;Arthropoda;Hexapoda;Insecta;Pterygota;Neoptera;Coleoptera;Gastrophysa viridula	99.3	1893	-1
SRX18044061	whole genome sequencing data of beetle larva	4249100081	1	Chrysomela aeneicollis	153825	SRX18044061.PFspades_1	135275	985.237578	JN619050.1.1899	Eukaryota;Amorphea;Obazoa;Opisthokonta;Holozoa;Choanozoa;Metazoa;Animalia;BCP clade;Bilateria;Protostomia;Ecdysozoa;Arthropoda;Hexapoda;Insecta;Pterygota;Neoptera;Coleoptera;Gastrophysa viridula	99.3	1893	-1
SRX18044060	whole genome sequencing data of beetle larva	4456924963	1	Chrysomela aeneicollis	153825	SRX18044060.PFspades_1	142227	966.846193	JN619050.1.1899	Eukaryota;Amorphea;Obazoa;Opisthokonta;Holozoa;Choanozoa;Metazoa;Animalia;BCP clade;Bilateria;Protostomia;Ecdysozoa;Arthropoda;Hexapoda;Insecta;Pterygota;Neoptera;Coleoptera;Gastrophysa viridula	99.3	1893	-1
SRX18044060	whole genome sequencing data of beetle larva	4456924963	1	Chrysomela aeneicollis	153825	SRX18044060.PFspades_2	53	0.926635	CP003883.703867.705358	Bacteria;Proteobacteria;Alphaproteobacteria;Rickettsiales;Anaplasmataceae;Wolbachia;Wolbachia endosymbiont of Drosophila simulans wNo	98.7	1484	-1
SRX18044059	whole genome sequencing data of beetle larva	4092703500	1	Chrysomela aeneicollis	153825	SRX18044059.PFspades_1	105663	754.51297	JN619050.1.1899	Eukaryota;Amorphea;Obazoa;Opisthokonta;Holozoa;Choanozoa;Metazoa;Animalia;BCP clade;Bilateria;Protostomia;Ecdysozoa;Arthropoda;Hexapoda;Insecta;Pterygota;Neoptera;Coleoptera;Gastrophysa viridula	99.3	1893	-1
SRX18044059	whole genome sequencing data of beetle larva	4092703500	1	Chrysomela aeneicollis	153825	SRX18044059.PFspades_2	38	0.899699	CP003883.703867.705358	Bacteria;Proteobacteria;Alphaproteobacteria;Rickettsiales;Anaplasmataceae;Wolbachia;Wolbachia endosymbiont of Drosophila simulans wNo	98.8	1075	-1
SRX18044054	whole genome sequencing data of beetle larva	24526561900	1	Chrysomela lapponica	153811	NA	NA	NA	NA	NA	NA	NA	NA
SRX18044053	whole genome sequencing data of beetle larva	3655259558	1	Chrysomela aeneicollis	153825	SRX18044053.PFspades_1	65526	483.566577	JN619050.1.1899	Eukaryota;Amorphea;Obazoa;Opisthokonta;Holozoa;Choanozoa;Metazoa;Animalia;BCP clade;Bilateria;Protostomia;Ecdysozoa;Arthropoda;Hexapoda;Insecta;Pterygota;Neoptera;Coleoptera;Gastrophysa viridula	99.3	1893	-1
SRX18044052	whole genome sequencing data of beetle larva	5021815600	1	Chrysomela aeneicollis	153825	SRX18044052.PFspades_1	115416	791.291816	JN619050.1.1899	Eukaryota;Amorphea;Obazoa;Opisthokonta;Holozoa;Choanozoa;Metazoa;Animalia;BCP clade;Bilateria;Protostomia;Ecdysozoa;Arthropoda;Hexapoda;Insecta;Pterygota;Neoptera;Coleoptera;Gastrophysa viridula	99.3	1893	-1
SRX18044051	whole genome sequencing data of beetle larva	4591553321	1	Chrysomela aeneicollis	153825	SRX18044051.PFspades_1	181944	1285.058115	JN619050.1.1899	Eukaryota;Amorphea;Obazoa;Opisthokonta;Holozoa;Choanozoa;Metazoa;Animalia;BCP clade;Bilateria;Protostomia;Ecdysozoa;Arthropoda;Hexapoda;Insecta;Pterygota;Neoptera;Coleoptera;Gastrophysa viridula	99.3	1893	-1
SRX18044051	whole genome sequencing data of beetle larva	4591553321	1	Chrysomela aeneicollis	153825	SRX18044051.PFspades_2	82	1.346041	CP003883.703867.705358	Bacteria;Proteobacteria;Alphaproteobacteria;Rickettsiales;Anaplasmataceae;Wolbachia;Wolbachia endosymbiont of Drosophila simulans wNo	99	1484	-1
SRX18044050	whole genome sequencing data of beetle larva	4550829136	1	Chrysomela aeneicollis	153825	SRX18044050.PFspades_1	117776	816.101524	JN619050.1.1899	Eukaryota;Amorphea;Obazoa;Opisthokonta;Holozoa;Choanozoa;Metazoa;Animalia;BCP clade;Bilateria;Protostomia;Ecdysozoa;Arthropoda;Hexapoda;Insecta;Pterygota;Neoptera;Coleoptera;Gastrophysa viridula	99.3	1893	-1
SRX18044050	whole genome sequencing data of beetle larva	4550829136	1	Chrysomela aeneicollis	153825	SRX18044050.PFspades_2	72	1.258333	CP003883.703867.705358	Bacteria;Proteobacteria;Alphaproteobacteria;Rickettsiales;Anaplasmataceae;Wolbachia;Wolbachia endosymbiont of Drosophila simulans wNo	99	1357	-1
SRX17997385	Complete mitochondrial genome of the forensically important carrion beetle, Necrodes nigricornis (Coleoptera: Silphidae)	4277155878	1	Necrodes nigricornis	414936	SRX17997385.PFspades_1	156117	1133.034947	AJ810736.1.1920	Eukaryota;Amorphea;Obazoa;Opisthokonta;Holozoa;Choanozoa;Metazoa;Animalia;BCP clade;Bilateria;Protostomia;Ecdysozoa;Arthropoda;Hexapoda;Insecta;Pterygota;Neoptera;Coleoptera;Oiceoptoma thoracicum (red-breasted carrion beetle)	98.3	1920	-1
ERX9919855	Illumina NovaSeq 6000 paired end sequencing; Raw reads: G_tenella_23	6839986171	1	Galerucella tenella	161257	NA	NA	NA	NA	NA	NA	NA	NA
ERX9919821	Illumina NovaSeq 6000 paired end sequencing; Raw reads: G_tenella_21	8539288239	1	Galerucella tenella	161257	ERX9919821.PFspades_1	91178	805.24961	JN619277.1.1902	Eukaryota;Amorphea;Obazoa;Opisthokonta;Holozoa;Choanozoa;Metazoa;Animalia;BCP clade;Bilateria;Protostomia;Ecdysozoa;Arthropoda;Hexapoda;Insecta;Pterygota;Neoptera;Coleoptera;Gallerucida bifasciata	99.3	1896	-1
ERX9919821	Illumina NovaSeq 6000 paired end sequencing; Raw reads: G_tenella_21	8539288239	1	Galerucella tenella	161257	ERX9919821.PFspades_2	12009	121.926481	FJ481523.1.1727	Eukaryota;SAR;Alveolata;Apicomplexa;Conoidasida;Gregarinasina;Eugregarinorida;Apicomplexa sp. Phaedon brassicae/Daegwallyeong	89.4	1729	-1
ERX9919821	Illumina NovaSeq 6000 paired end sequencing; Raw reads: G_tenella_21	8539288239	1	Galerucella tenella	161257	ERX9919821.PFspades_3	791	8.633439	JPLQ01000024.12417.14199	Eukaryota;Amorphea;Obazoa;Opisthokonta;Nucletmycea;Fungi;Dikarya;Ascomycota;Pezizomycotina;Eurotiomycetes;Eurotiales;Aspergillaceae;Penicillium;Penicillium capsulatum	99.1	1789	-1
ERX9919821	Illumina NovaSeq 6000 paired end sequencing; Raw reads: G_tenella_21	8539288239	1	Galerucella tenella	161257	ERX9919821.PFspades_4	93	1.608466	AY157627.1.1448	Bacteria;Proteobacteria;Alphaproteobacteria;Rickettsiales;Mitochondria;Penicillium thomii	99.2	1429	-1
ERX9917622	Illumina NovaSeq 6000 paired end sequencing; Raw reads: G_tenella_19	6757470126	1	Galerucella tenella	161257	ERX9917622.PFspades_1	59499	552.758756	JN619277.1.1902	Eukaryota;Amorphea;Obazoa;Opisthokonta;Holozoa;Choanozoa;Metazoa;Animalia;BCP clade;Bilateria;Protostomia;Ecdysozoa;Arthropoda;Hexapoda;Insecta;Pterygota;Neoptera;Coleoptera;Gallerucida bifasciata	99.3	1896	-1
ERX9917622	Illumina NovaSeq 6000 paired end sequencing; Raw reads: G_tenella_19	6757470126	1	Galerucella tenella	161257	ERX9917622.PFspades_2	885	10.850664	FJ481523.1.1727	Eukaryota;SAR;Alveolata;Apicomplexa;Conoidasida;Gregarinasina;Eugregarinorida;Apicomplexa sp. Phaedon brassicae/Daegwallyeong	89.4	1729	-1
ERX9917043	Illumina NovaSeq 6000 paired end sequencing; Raw reads: G_tenella_17	7930653473	1	Galerucella tenella	161257	ERX9917043.PFspades_1	119358	1338.799404	AJ841496.1.1838	Eukaryota;Amorphea;Obazoa;Opisthokonta;Holozoa;Choanozoa;Metazoa;Animalia;BCP clade;Bilateria;Protostomia;Ecdysozoa;Arthropoda;Hexapoda;Insecta;Pterygota;Neoptera;Coleoptera;Pyrrhalta rufosanguinea	98.5	1785	-1
ERX9917043	Illumina NovaSeq 6000 paired end sequencing; Raw reads: G_tenella_17	7930653473	1	Galerucella tenella	161257	ERX9917043.PFspades_3	2413	31.11599	FJ481523.1.1727	Eukaryota;SAR;Alveolata;Apicomplexa;Conoidasida;Gregarinasina;Eugregarinorida;Apicomplexa sp. Phaedon brassicae/Daegwallyeong	89.4	1729	-1
ERX9917043	Illumina NovaSeq 6000 paired end sequencing; Raw reads: G_tenella_17	7930653473	1	Galerucella tenella	161257	ERX9917043.PFspades_2	254	3.022517	JPLQ01000024.12417.14199	Eukaryota;Amorphea;Obazoa;Opisthokonta;Nucletmycea;Fungi;Dikarya;Ascomycota;Pezizomycotina;Eurotiomycetes;Eurotiales;Aspergillaceae;Penicillium;Penicillium capsulatum	99	1789	-1
ERX9917026	Illumina NovaSeq 6000 paired end sequencing; Raw reads: G_tenella_15	7291166538	1	Galerucella tenella	161257	ERX9917026.PFspades_1	164	2.338524	FJ481523.1.1727	Eukaryota;SAR;Alveolata;Apicomplexa;Conoidasida;Gregarinasina;Eugregarinorida;Apicomplexa sp. Phaedon brassicae/Daegwallyeong	89.4	1729	-1
ERX9916927	Illumina NovaSeq 6000 paired end sequencing; Raw reads: G_tenella_13	5525508880	1	Galerucella tenella	161257	ERX9916927.PFspades_1	60173	573.21707	JN619277.1.1902	Eukaryota;Amorphea;Obazoa;Opisthokonta;Holozoa;Choanozoa;Metazoa;Animalia;BCP clade;Bilateria;Protostomia;Ecdysozoa;Arthropoda;Hexapoda;Insecta;Pterygota;Neoptera;Coleoptera;Gallerucida bifasciata	99.3	1896	-1
ERX9916927	Illumina NovaSeq 6000 paired end sequencing; Raw reads: G_tenella_13	5525508880	1	Galerucella tenella	161257	ERX9916927.PFspades_2	1483	20.613866	FJ481523.1.1727	Eukaryota;SAR;Alveolata;Apicomplexa;Conoidasida;Gregarinasina;Eugregarinorida;Apicomplexa sp. Phaedon brassicae/Daegwallyeong	89.3	1729	-1
ERX9916925	Illumina NovaSeq 6000 paired end sequencing; Raw reads: G_tenella_11	5428090358	1	Galerucella tenella	161257	ERX9916925.PFspades_1	121415	1054.189578	JN619277.1.1902	Eukaryota;Amorphea;Obazoa;Opisthokonta;Holozoa;Choanozoa;Metazoa;Animalia;BCP clade;Bilateria;Protostomia;Ecdysozoa;Arthropoda;Hexapoda;Insecta;Pterygota;Neoptera;Coleoptera;Gallerucida bifasciata	99.2	1896	-1
ERX9916925	Illumina NovaSeq 6000 paired end sequencing; Raw reads: G_tenella_11	5428090358	1	Galerucella tenella	161257	ERX9916925.PFspades_2	136	1.707831	JPLQ01000024.12417.14199	Eukaryota;Amorphea;Obazoa;Opisthokonta;Nucletmycea;Fungi;Dikarya;Ascomycota;Pezizomycotina;Eurotiomycetes;Eurotiales;Aspergillaceae;Penicillium;Penicillium capsulatum	99.1	1789	-1
ERX9916914	Illumina NovaSeq 6000 paired end sequencing; Raw reads: G_pusilla_15	3784893070	1	Galerucella pusilla	161253	ERX9916914.PFspades_1	18097	196.771724	JN619277.1.1902	Eukaryota;Amorphea;Obazoa;Opisthokonta;Holozoa;Choanozoa;Metazoa;Animalia;BCP clade;Bilateria;Protostomia;Ecdysozoa;Arthropoda;Hexapoda;Insecta;Pterygota;Neoptera;Coleoptera;Gallerucida bifasciata	99.2	1896	-1
ERX9916913	Illumina NovaSeq 6000 paired end sequencing; Raw reads: G_tenella_8	4183516787	1	Galerucella tenella	161257	ERX9916913.PFspades_1	108820	1159.091837	JN619277.1.1902	Eukaryota;Amorphea;Obazoa;Opisthokonta;Holozoa;Choanozoa;Metazoa;Animalia;BCP clade;Bilateria;Protostomia;Ecdysozoa;Arthropoda;Hexapoda;Insecta;Pterygota;Neoptera;Coleoptera;Gallerucida bifasciata	99.3	1896	-1
ERX9916912	Illumina NovaSeq 6000 paired end sequencing; Raw reads: G_pusilla_14	4877325026	1	Galerucella pusilla	161253	ERX9916912.PFspades_1	32740	346.525641	JN619277.1.1902	Eukaryota;Amorphea;Obazoa;Opisthokonta;Holozoa;Choanozoa;Metazoa;Animalia;BCP clade;Bilateria;Protostomia;Ecdysozoa;Arthropoda;Hexapoda;Insecta;Pterygota;Neoptera;Coleoptera;Gallerucida bifasciata	99.2	1896	-1
ERX9916912	Illumina NovaSeq 6000 paired end sequencing; Raw reads: G_pusilla_14	4877325026	1	Galerucella pusilla	161253	ERX9916912.PFspades_2	6790	90.327044	CP013990.4560535.4562088	Bacteria;Proteobacteria;Gammaproteobacteria;Enterobacterales;Enterobacteriaceae;Enterobacter;Leclercia adecarboxylata	99.9	1515	-1
ERX9916912	Illumina NovaSeq 6000 paired end sequencing; Raw reads: G_pusilla_14	4877325026	1	Galerucella pusilla	161253	ERX9916912.PFspades_4	5432	76.374734	CP010979.4337115.4338661	Bacteria;Proteobacteria;Gammaproteobacteria;Pseudomonadales;Pseudomonadaceae;Pseudomonas;Pseudomonas putida S13.1.2	100	1517	-1
ERX9916912	Illumina NovaSeq 6000 paired end sequencing; Raw reads: G_pusilla_14	4877325026	1	Galerucella pusilla	161253	ERX9916912.PFspades_3	5130	68.291493	CP001111.353034.354573	Bacteria;Proteobacteria;Gammaproteobacteria;Xanthomonadales;Xanthomonadaceae;Stenotrophomonas;Stenotrophomonas maltophilia R551-3	100	1527	-1
ERX9916912	Illumina NovaSeq 6000 paired end sequencing; Raw reads: G_pusilla_14	4877325026	1	Galerucella pusilla	161253	ERX9916912.PFspades_5	148	1.961394	AOTG01000575.916.2698	Eukaryota;Amorphea;Obazoa;Opisthokonta;Nucletmycea;Fungi;Dikarya;Ascomycota;Pezizomycotina;Eurotiomycetes;Eurotiales;Aspergillaceae;Penicillium;Penicillium paxilli ATCC 26601	99.4	1783	-1
ERX9916912	Illumina NovaSeq 6000 paired end sequencing; Raw reads: G_pusilla_14	4877325026	1	Galerucella pusilla	161253	ERX9916912.PFspades_7	107	2.902024	AJ580498.1.1474	Bacteria;Proteobacteria;Gammaproteobacteria;Xanthomonadales;Rhodanobacteraceae;Luteibacter;Luteibacter rhizovicinus	99.4	976	-1
ERX9916912	Illumina NovaSeq 6000 paired end sequencing; Raw reads: G_pusilla_14	4877325026	1	Galerucella pusilla	161253	ERX9916912.PFspades_6	94	1.642695	KF956627.1.1499	Bacteria;Proteobacteria;Gammaproteobacteria;Burkholderiales;Alcaligenaceae;Verticiella;Achromobacter sp. S13007	99.7	1499	-1
ERX9916911	Illumina NovaSeq 6000 paired end sequencing; Raw reads: G_tenella_7	5105090819	1	Galerucella tenella	161257	ERX9916911.PFspades_1	121084	1220.142166	JN619277.1.1902	Eukaryota;Amorphea;Obazoa;Opisthokonta;Holozoa;Choanozoa;Metazoa;Animalia;BCP clade;Bilateria;Protostomia;Ecdysozoa;Arthropoda;Hexapoda;Insecta;Pterygota;Neoptera;Coleoptera;Gallerucida bifasciata	99.3	1896	-1
ERX9916911	Illumina NovaSeq 6000 paired end sequencing; Raw reads: G_tenella_7	5105090819	1	Galerucella tenella	161257	ERX9916911.PFspades_2	172	1.942943	KC671621.1.1807	Eukaryota;Amorphea;Obazoa;Opisthokonta;Nucletmycea;Fungi;Dikarya;Ascomycota;Pezizomycotina;Dothideomycetes;Capnodiales;Cladosporiaceae;Cladosporium;uncultured fungus	98.5	1789	-1
ERX9916910	Illumina NovaSeq 6000 paired end sequencing; Raw reads: G_pusilla_13	4981067532	1	Galerucella pusilla	161253	ERX9916910.PFspades_1	15817	166.622353	JN619277.1.1902	Eukaryota;Amorphea;Obazoa;Opisthokonta;Holozoa;Choanozoa;Metazoa;Animalia;BCP clade;Bilateria;Protostomia;Ecdysozoa;Arthropoda;Hexapoda;Insecta;Pterygota;Neoptera;Coleoptera;Gallerucida bifasciata	99.2	1896	-1
ERX9916910	Illumina NovaSeq 6000 paired end sequencing; Raw reads: G_pusilla_13	4981067532	1	Galerucella pusilla	161253	ERX9916910.PFspades_2	11380	142.766603	JX566614.1.1527	Bacteria;Proteobacteria;Gammaproteobacteria;Enterobacterales;Erwiniaceae;Pantoea;Enterobacter sp. 5112	99.7	1504	-1
ERX9916910	Illumina NovaSeq 6000 paired end sequencing; Raw reads: G_pusilla_13	4981067532	1	Galerucella pusilla	161253	ERX9916910.PFspades_3	3584	54.33348	HE603509.1.1496	Bacteria;Proteobacteria;Gammaproteobacteria;Pseudomonadales;Pseudomonadaceae;Pseudomonas;Pseudomonas sp. R-42071	99.9	1496	-1
ERX9916910	Illumina NovaSeq 6000 paired end sequencing; Raw reads: G_pusilla_13	4981067532	1	Galerucella pusilla	161253	ERX9916910.PFspades_4	115	1.794473	CP007597.4112346.4113891	Bacteria;Proteobacteria;Gammaproteobacteria;Xanthomonadales;Xanthomonadaceae;Stenotrophomonas;Stenotrophomonas rhizophila	98.9	1528	-1
ERX9916633	Illumina NovaSeq 6000 paired end sequencing; Raw reads: G_tenella_6	6217965506	1	Galerucella tenella	161257	ERX9916633.PFspades_2	2242	24.085622	EU024825.17225.19023	Eukaryota;Archaeplastida;Chloroplastida;Charophyta;Phragmoplastophyta;Streptophyta;Embryophyta;Tracheophyta;Spermatophyta;Magnoliophyta;Rosales;Fragaria;Fragaria vesca subsp. americana	98.8	1799	-1
ERX9916633	Illumina NovaSeq 6000 paired end sequencing; Raw reads: G_tenella_6	6217965506	1	Galerucella tenella	161257	ERX9916633.PFspades_1	500	6.674204	DQ226511.103515.105005	Bacteria;Cyanobacteria;Cyanobacteriia;Chloroplast;Morus indica	99.7	1470	-1
ERX9916632	Illumina NovaSeq 6000 paired end sequencing; Raw reads: G_pusilla_12	3999451250	1	Galerucella pusilla	161253	ERX9916632.PFspades_1	18537	202.0373	JN619277.1.1902	Eukaryota;Amorphea;Obazoa;Opisthokonta;Holozoa;Choanozoa;Metazoa;Animalia;BCP clade;Bilateria;Protostomia;Ecdysozoa;Arthropoda;Hexapoda;Insecta;Pterygota;Neoptera;Coleoptera;Gallerucida bifasciata	99.2	1896	-1
ERX9916632	Illumina NovaSeq 6000 paired end sequencing; Raw reads: G_pusilla_12	3999451250	1	Galerucella pusilla	161253	ERX9916632.PFspades_3	15965	208.304617	CP010979.4337115.4338661	Bacteria;Proteobacteria;Gammaproteobacteria;Pseudomonadales;Pseudomonadaceae;Pseudomonas;Pseudomonas putida S13.1.2	100	1517	-1
ERX9916632	Illumina NovaSeq 6000 paired end sequencing; Raw reads: G_pusilla_12	3999451250	1	Galerucella pusilla	161253	ERX9916632.PFspades_2	5775	72.678767	CP013990.1205616.1207169	Bacteria;Proteobacteria;Gammaproteobacteria;Enterobacterales;Enterobacteriaceae;Enterobacter;Leclercia adecarboxylata	99.9	1515	-1
ERX9916632	Illumina NovaSeq 6000 paired end sequencing; Raw reads: G_pusilla_12	3999451250	1	Galerucella pusilla	161253	ERX9916632.PFspades_5	633	8.245391	CP001111.353034.354573	Bacteria;Proteobacteria;Gammaproteobacteria;Xanthomonadales;Xanthomonadaceae;Stenotrophomonas;Stenotrophomonas maltophilia R551-3	100	1527	-1
ERX9916632	Illumina NovaSeq 6000 paired end sequencing; Raw reads: G_pusilla_12	3999451250	1	Galerucella pusilla	161253	ERX9916632.PFspades_4	546	6.975904	APGL01005993.5174.6933	Eukaryota;SAR;Alveolata;Apicomplexa;Conoidasida;Gregarinasina;Neogregarinorida;Dendroctonus ponderosae (mountain pine beetle)	90.4	1771	-1
ERX9916632	Illumina NovaSeq 6000 paired end sequencing; Raw reads: G_pusilla_12	3999451250	1	Galerucella pusilla	161253	ERX9916632.PFspades_6	114	1.472074	AOTG01000575.916.2698	Eukaryota;Amorphea;Obazoa;Opisthokonta;Nucletmycea;Fungi;Dikarya;Ascomycota;Pezizomycotina;Eurotiomycetes;Eurotiales;Aspergillaceae;Penicillium;Penicillium paxilli ATCC 26601	99.4	1783	-1
ERX9916631	Illumina NovaSeq 6000 paired end sequencing; Raw reads: G_calmariensis_15	2826781925	1	Galerucella calmariensis	161252	ERX9916631.PFspades_1	18556	201.55947	JN619277.1.1902	Eukaryota;Amorphea;Obazoa;Opisthokonta;Holozoa;Choanozoa;Metazoa;Animalia;BCP clade;Bilateria;Protostomia;Ecdysozoa;Arthropoda;Hexapoda;Insecta;Pterygota;Neoptera;Coleoptera;Gallerucida bifasciata	99.3	1896	-1
ERX9916630	Illumina NovaSeq 6000 paired end sequencing; Raw reads: G_pusilla_11	4024379783	1	Galerucella pusilla	161253	ERX9916630.PFspades_1	11991	134.378842	JN619277.1.1902	Eukaryota;Amorphea;Obazoa;Opisthokonta;Holozoa;Choanozoa;Metazoa;Animalia;BCP clade;Bilateria;Protostomia;Ecdysozoa;Arthropoda;Hexapoda;Insecta;Pterygota;Neoptera;Coleoptera;Gallerucida bifasciata	99.2	1896	-1
ERX9916630	Illumina NovaSeq 6000 paired end sequencing; Raw reads: G_pusilla_11	4024379783	1	Galerucella pusilla	161253	ERX9916630.PFspades_5	9086	239.898601	KC355281.1.1465	Bacteria;Proteobacteria;Gammaproteobacteria;Enterobacterales;Erwiniaceae;Pantoea;Enterobacter ludwigii	100	1240	-1
ERX9916630	Illumina NovaSeq 6000 paired end sequencing; Raw reads: G_pusilla_11	4024379783	1	Galerucella pusilla	161253	ERX9916630.PFspades_3	2981	41.509865	CP010979.4337115.4338661	Bacteria;Proteobacteria;Gammaproteobacteria;Pseudomonadales;Pseudomonadaceae;Pseudomonas;Pseudomonas putida S13.1.2	100	1517	-1
ERX9916630	Illumina NovaSeq 6000 paired end sequencing; Raw reads: G_pusilla_11	4024379783	1	Galerucella pusilla	161253	ERX9916630.PFspades_2	1354	19.338313	CP001111.353034.354573	Bacteria;Proteobacteria;Gammaproteobacteria;Xanthomonadales;Xanthomonadaceae;Stenotrophomonas;Stenotrophomonas maltophilia R551-3	100	1527	-1
ERX9916630	Illumina NovaSeq 6000 paired end sequencing; Raw reads: G_pusilla_11	4024379783	1	Galerucella pusilla	161253	ERX9916630.PFspades_4	158	2.399151	KC670649.1.1802	Eukaryota;Amorphea;Obazoa;Opisthokonta;Nucletmycea;Fungi;Dikarya;Basidiomycota;Ustilaginomycotina;Ustilaginomycetes;Ustilaginales;Ustilaginaceae;Sporisorium;uncultured fungus	99.6	1678	-1
ERX9916629	Illumina NovaSeq 6000 paired end sequencing; Raw reads: G_calmariensis_14	3173507196	1	Galerucella calmariensis	161252	ERX9916629.PFspades_1	22587	250.512894	JN619277.1.1902	Eukaryota;Amorphea;Obazoa;Opisthokonta;Holozoa;Choanozoa;Metazoa;Animalia;BCP clade;Bilateria;Protostomia;Ecdysozoa;Arthropoda;Hexapoda;Insecta;Pterygota;Neoptera;Coleoptera;Gallerucida bifasciata	99.3	1896	-1
ERX9916628	Illumina NovaSeq 6000 paired end sequencing; Raw reads: G_tenella_5	6350307342	1	Galerucella tenella	161257	ERX9916628.PFspades_1	68425	643.646844	JN619277.1.1902	Eukaryota;Amorphea;Obazoa;Opisthokonta;Holozoa;Choanozoa;Metazoa;Animalia;BCP clade;Bilateria;Protostomia;Ecdysozoa;Arthropoda;Hexapoda;Insecta;Pterygota;Neoptera;Coleoptera;Gallerucida bifasciata	99.3	1896	-1
ERX9916628	Illumina NovaSeq 6000 paired end sequencing; Raw reads: G_tenella_5	6350307342	1	Galerucella tenella	161257	ERX9916628.PFspades_4	12478	214.330882	U88435.1.1532	Bacteria;Proteobacteria;Gammaproteobacteria;Enterobacterales;Yersiniaceae;Serratia;Rahnella sp. 'CDC 21234'	99.1	1522	-1
ERX9916628	Illumina NovaSeq 6000 paired end sequencing; Raw reads: G_tenella_5	6350307342	1	Galerucella tenella	161257	ERX9916628.PFspades_2	165	2.067731	KC671621.1.1807	Eukaryota;Amorphea;Obazoa;Opisthokonta;Nucletmycea;Fungi;Dikarya;Ascomycota;Pezizomycotina;Dothideomycetes;Capnodiales;Cladosporiaceae;Cladosporium;uncultured fungus	98.5	1789	-1
ERX9916628	Illumina NovaSeq 6000 paired end sequencing; Raw reads: G_tenella_5	6350307342	1	Galerucella tenella	161257	ERX9916628.PFspades_3	93	1.453951	FJ481523.1.1727	Eukaryota;SAR;Alveolata;Apicomplexa;Conoidasida;Gregarinasina;Eugregarinorida;Apicomplexa sp. Phaedon brassicae/Daegwallyeong	89.2	1701	-1
ERX9916627	Illumina NovaSeq 6000 paired end sequencing; Raw reads: G_calmariensis_13	2554401962	1	Galerucella calmariensis	161252	ERX9916627.PFspades_1	37140	378.362735	JN619277.1.1902	Eukaryota;Amorphea;Obazoa;Opisthokonta;Holozoa;Choanozoa;Metazoa;Animalia;BCP clade;Bilateria;Protostomia;Ecdysozoa;Arthropoda;Hexapoda;Insecta;Pterygota;Neoptera;Coleoptera;Gallerucida bifasciata	99.3	1896	-1
ERX9916626	Illumina NovaSeq 6000 paired end sequencing; Raw reads: G_pusilla_10	3151047438	1	Galerucella pusilla	161253	ERX9916626.PFspades_1	26762	280.11918	JN619277.1.1902	Eukaryota;Amorphea;Obazoa;Opisthokonta;Holozoa;Choanozoa;Metazoa;Animalia;BCP clade;Bilateria;Protostomia;Ecdysozoa;Arthropoda;Hexapoda;Insecta;Pterygota;Neoptera;Coleoptera;Gallerucida bifasciata	99.2	1896	-1
ERX9916625	Illumina NovaSeq 6000 paired end sequencing; Raw reads: G_calmariensis_12	2667350807	1	Galerucella calmariensis	161252	ERX9916625.PFspades_1	45308	463.936965	JN619277.1.1902	Eukaryota;Amorphea;Obazoa;Opisthokonta;Holozoa;Choanozoa;Metazoa;Animalia;BCP clade;Bilateria;Protostomia;Ecdysozoa;Arthropoda;Hexapoda;Insecta;Pterygota;Neoptera;Coleoptera;Gallerucida bifasciata	99.3	1896	-1
ERX9916624	Illumina NovaSeq 6000 paired end sequencing; Raw reads: G_pusilla_9	2912782689	1	Galerucella pusilla	161253	ERX9916624.PFspades_1	17442	184.982799	JN619277.1.1902	Eukaryota;Amorphea;Obazoa;Opisthokonta;Holozoa;Choanozoa;Metazoa;Animalia;BCP clade;Bilateria;Protostomia;Ecdysozoa;Arthropoda;Hexapoda;Insecta;Pterygota;Neoptera;Coleoptera;Gallerucida bifasciata	99.2	1896	-1
ERX9916621	Illumina NovaSeq 6000 paired end sequencing; Raw reads: G_calmariensis_11	2271740736	1	Galerucella calmariensis	161252	ERX9916621.PFspades_1	25562	284.146863	JN619277.1.1902	Eukaryota;Amorphea;Obazoa;Opisthokonta;Holozoa;Choanozoa;Metazoa;Animalia;BCP clade;Bilateria;Protostomia;Ecdysozoa;Arthropoda;Hexapoda;Insecta;Pterygota;Neoptera;Coleoptera;Gallerucida bifasciata	99.3	1896	-1
ERX9916620	Illumina NovaSeq 6000 paired end sequencing; Raw reads: G_tenella_4	6550716223	1	Galerucella tenella	161257	ERX9916620.PFspades_1	80896	760.017424	JN619277.1.1902	Eukaryota;Amorphea;Obazoa;Opisthokonta;Holozoa;Choanozoa;Metazoa;Animalia;BCP clade;Bilateria;Protostomia;Ecdysozoa;Arthropoda;Hexapoda;Insecta;Pterygota;Neoptera;Coleoptera;Gallerucida bifasciata	99.3	1896	-1
ERX9916620	Illumina NovaSeq 6000 paired end sequencing; Raw reads: G_tenella_4	6550716223	1	Galerucella tenella	161257	ERX9916620.PFspades_2	14421	201.592961	GQ410601.1.1900	Eukaryota;Amorphea;Obazoa;Opisthokonta;Holozoa;Choanozoa;Metazoa;Animalia;BCP clade;Bilateria;Protostomia;Ecdysozoa;Arthropoda;Hexapoda;Insecta;Pterygota;Neoptera;Hymenoptera;Rhysipolis sp. JMH-2010	97.7	1906	-1
ERX9916620	Illumina NovaSeq 6000 paired end sequencing; Raw reads: G_tenella_4	6550716223	1	Galerucella tenella	161257	ERX9916620.PFspades_3	88	1.850639	JF317368.1.1725	Eukaryota;Archaeplastida;Chloroplastida;Charophyta;Phragmoplastophyta;Streptophyta;Embryophyta;Tracheophyta;Spermatophyta;Magnoliophyta;Rosales;Filipendula;Filipendula vulgaris	99.8	1149	-1
ERX9916619	Illumina NovaSeq 6000 paired end sequencing; Raw reads: G_pusilla_8	3135893210	1	Galerucella pusilla	161253	ERX9916619.PFspades_1	12283	136.165042	JN619277.1.1902	Eukaryota;Amorphea;Obazoa;Opisthokonta;Holozoa;Choanozoa;Metazoa;Animalia;BCP clade;Bilateria;Protostomia;Ecdysozoa;Arthropoda;Hexapoda;Insecta;Pterygota;Neoptera;Coleoptera;Gallerucida bifasciata	99.2	1896	-1
ERX9916618	Illumina NovaSeq 6000 paired end sequencing; Raw reads: G_calmariensis_9	3990897660	1	Galerucella calmariensis	161252	ERX9916618.PFspades_1	48358	486.412775	JN619277.1.1902	Eukaryota;Amorphea;Obazoa;Opisthokonta;Holozoa;Choanozoa;Metazoa;Animalia;BCP clade;Bilateria;Protostomia;Ecdysozoa;Arthropoda;Hexapoda;Insecta;Pterygota;Neoptera;Coleoptera;Gallerucida bifasciata	99.3	1896	-1
ERX9916618	Illumina NovaSeq 6000 paired end sequencing; Raw reads: G_calmariensis_9	3990897660	1	Galerucella calmariensis	161252	ERX9916618.PFspades_2	132	1.896739	JPLQ01000024.12417.14199	Eukaryota;Amorphea;Obazoa;Opisthokonta;Nucletmycea;Fungi;Dikarya;Ascomycota;Pezizomycotina;Eurotiomycetes;Eurotiales;Aspergillaceae;Penicillium;Penicillium capsulatum	99	1789	-1
ERX9916617	Illumina NovaSeq 6000 paired end sequencing; Raw reads: G_pusilla_7	2446951839	1	Galerucella pusilla	161253	ERX9916617.PFspades_1	19645	205.720066	JN619277.1.1902	Eukaryota;Amorphea;Obazoa;Opisthokonta;Holozoa;Choanozoa;Metazoa;Animalia;BCP clade;Bilateria;Protostomia;Ecdysozoa;Arthropoda;Hexapoda;Insecta;Pterygota;Neoptera;Coleoptera;Gallerucida bifasciata	99.2	1896	-1
ERX9916616	Illumina NovaSeq 6000 paired end sequencing; Raw reads: G_calmariensis_8	3437911379	1	Galerucella calmariensis	161252	ERX9916616.PFspades_1	32060	343.563346	JN619277.1.1902	Eukaryota;Amorphea;Obazoa;Opisthokonta;Holozoa;Choanozoa;Metazoa;Animalia;BCP clade;Bilateria;Protostomia;Ecdysozoa;Arthropoda;Hexapoda;Insecta;Pterygota;Neoptera;Coleoptera;Gallerucida bifasciata	99.3	1896	-1
ERX9916615	Illumina NovaSeq 6000 paired end sequencing; Raw reads: G_tenella_3	5839596330	1	Galerucella tenella	161257	ERX9916615.PFspades_1	112649	1906.028139	JN619277.1.1902	Eukaryota;Amorphea;Obazoa;Opisthokonta;Holozoa;Choanozoa;Metazoa;Animalia;BCP clade;Bilateria;Protostomia;Ecdysozoa;Arthropoda;Hexapoda;Insecta;Pterygota;Neoptera;Coleoptera;Gallerucida bifasciata	99.2	1413	-1
ERX9916615	Illumina NovaSeq 6000 paired end sequencing; Raw reads: G_tenella_3	5839596330	1	Galerucella tenella	161257	ERX9916615.PFspades_2	54	1.155683	AY490099.1.1672	Eukaryota;SAR;Alveolata;Apicomplexa;Conoidasida;Gregarinasina;Neogregarinorida;Apicomplexan Acarus siro pathogen	92.4	1192	-1
ERX9916614	Illumina NovaSeq 6000 paired end sequencing; Raw reads: G_pusilla_6	4036801714	1	Galerucella pusilla	161253	ERX9916614.PFspades_1	31427	349.679054	JN619277.1.1902	Eukaryota;Amorphea;Obazoa;Opisthokonta;Holozoa;Choanozoa;Metazoa;Animalia;BCP clade;Bilateria;Protostomia;Ecdysozoa;Arthropoda;Hexapoda;Insecta;Pterygota;Neoptera;Coleoptera;Gallerucida bifasciata	99.2	1896	-1
ERX9916613	Illumina NovaSeq 6000 paired end sequencing; Raw reads: G_calmariensis_7	3089666018	1	Galerucella calmariensis	161252	ERX9916613.PFspades_1	25401	269.462093	JN619277.1.1902	Eukaryota;Amorphea;Obazoa;Opisthokonta;Holozoa;Choanozoa;Metazoa;Animalia;BCP clade;Bilateria;Protostomia;Ecdysozoa;Arthropoda;Hexapoda;Insecta;Pterygota;Neoptera;Coleoptera;Gallerucida bifasciata	99.3	1896	-1
ERX9916611	Illumina NovaSeq 6000 paired end sequencing; Raw reads: G_pusilla_5	3269716487	1	Galerucella pusilla	161253	ERX9916611.PFspades_1	14288	154.154332	JN619277.1.1902	Eukaryota;Amorphea;Obazoa;Opisthokonta;Holozoa;Choanozoa;Metazoa;Animalia;BCP clade;Bilateria;Protostomia;Ecdysozoa;Arthropoda;Hexapoda;Insecta;Pterygota;Neoptera;Coleoptera;Gallerucida bifasciata	99.2	1896	-1
ERX9916610	Illumina NovaSeq 6000 paired end sequencing; Raw reads: G_calmariensis_6	3244058369	1	Galerucella calmariensis	161252	ERX9916610.PFspades_1	31285	321.758929	JN619277.1.1902	Eukaryota;Amorphea;Obazoa;Opisthokonta;Holozoa;Choanozoa;Metazoa;Animalia;BCP clade;Bilateria;Protostomia;Ecdysozoa;Arthropoda;Hexapoda;Insecta;Pterygota;Neoptera;Coleoptera;Gallerucida bifasciata	99.3	1896	-1
ERX9916610	Illumina NovaSeq 6000 paired end sequencing; Raw reads: G_calmariensis_6	3244058369	1	Galerucella calmariensis	161252	ERX9916610.PFspades_2	74	0.974513	JPLQ01000024.12417.14199	Eukaryota;Amorphea;Obazoa;Opisthokonta;Nucletmycea;Fungi;Dikarya;Ascomycota;Pezizomycotina;Eurotiomycetes;Eurotiales;Aspergillaceae;Penicillium;Penicillium capsulatum	98.9	1789	-1
ERX9916609	Illumina NovaSeq 6000 paired end sequencing; Raw reads: G_tenella_2	6069631179	1	Galerucella tenella	161257	ERX9916609.PFspades_4	98879	1027.161228	JN619277.1.1902	Eukaryota;Amorphea;Obazoa;Opisthokonta;Holozoa;Choanozoa;Metazoa;Animalia;BCP clade;Bilateria;Protostomia;Ecdysozoa;Arthropoda;Hexapoda;Insecta;Pterygota;Neoptera;Coleoptera;Gallerucida bifasciata	99.3	1896	-1
ERX9916609	Illumina NovaSeq 6000 paired end sequencing; Raw reads: G_tenella_2	6069631179	1	Galerucella tenella	161257	ERX9916609.PFspades_3	7648	127.21501	GQ410601.1.1900	Eukaryota;Amorphea;Obazoa;Opisthokonta;Holozoa;Choanozoa;Metazoa;Animalia;BCP clade;Bilateria;Protostomia;Ecdysozoa;Arthropoda;Hexapoda;Insecta;Pterygota;Neoptera;Hymenoptera;Rhysipolis sp. JMH-2010	97.7	1906	-1
ERX9916609	Illumina NovaSeq 6000 paired end sequencing; Raw reads: G_tenella_2	6069631179	1	Galerucella tenella	161257	ERX9916609.PFspades_2	2377	26.129746	EU024825.17225.19023	Eukaryota;Archaeplastida;Chloroplastida;Charophyta;Phragmoplastophyta;Streptophyta;Embryophyta;Tracheophyta;Spermatophyta;Magnoliophyta;Rosales;Fragaria;Fragaria vesca subsp. americana	98.8	1799	-1
ERX9916609	Illumina NovaSeq 6000 paired end sequencing; Raw reads: G_tenella_2	6069631179	1	Galerucella tenella	161257	ERX9916609.PFspades_1	1013	12.503473	DQ226511.103515.105005	Bacteria;Cyanobacteria;Cyanobacteriia;Chloroplast;Morus indica	99.7	1470	-1
ERX9916608	Illumina NovaSeq 6000 paired end sequencing; Raw reads: G_pusilla_4	2753504514	1	Galerucella pusilla	161253	ERX9916608.PFspades_1	13793	145.240704	JN619277.1.1902	Eukaryota;Amorphea;Obazoa;Opisthokonta;Holozoa;Choanozoa;Metazoa;Animalia;BCP clade;Bilateria;Protostomia;Ecdysozoa;Arthropoda;Hexapoda;Insecta;Pterygota;Neoptera;Coleoptera;Gallerucida bifasciata	99.2	1896	-1
ERX9916608	Illumina NovaSeq 6000 paired end sequencing; Raw reads: G_pusilla_4	2753504514	1	Galerucella pusilla	161253	ERX9916608.PFspades_2	99	1.310775	AF206955.1.1740	Eukaryota;Archaeplastida;Chloroplastida;Charophyta;Phragmoplastophyta;Streptophyta;Embryophyta;Tracheophyta;Spermatophyta;Magnoliophyta;Myrtales;Lythrum;Lythrum salicaria	100	1740	-1
ERX9916607	Illumina NovaSeq 6000 paired end sequencing; Raw reads: G_calmariensis_5	3216861414	1	Galerucella calmariensis	161252	ERX9916607.PFspades_1	26194	266.391361	JN619277.1.1902	Eukaryota;Amorphea;Obazoa;Opisthokonta;Holozoa;Choanozoa;Metazoa;Animalia;BCP clade;Bilateria;Protostomia;Ecdysozoa;Arthropoda;Hexapoda;Insecta;Pterygota;Neoptera;Coleoptera;Gallerucida bifasciata	99.3	1896	-1
ERX9916606	Illumina NovaSeq 6000 paired end sequencing; Raw reads: G_pusilla_3	3219244618	1	Galerucella pusilla	161253	ERX9916606.PFspades_1	17614	186.489699	JN619277.1.1902	Eukaryota;Amorphea;Obazoa;Opisthokonta;Holozoa;Choanozoa;Metazoa;Animalia;BCP clade;Bilateria;Protostomia;Ecdysozoa;Arthropoda;Hexapoda;Insecta;Pterygota;Neoptera;Coleoptera;Gallerucida bifasciata	99.2	1896	-1
ERX9916605	Illumina NovaSeq 6000 paired end sequencing; Raw reads: G_calmariensis_4	2898310839	1	Galerucella calmariensis	161252	ERX9916605.PFspades_1	27573	297.24629	JN619277.1.1902	Eukaryota;Amorphea;Obazoa;Opisthokonta;Holozoa;Choanozoa;Metazoa;Animalia;BCP clade;Bilateria;Protostomia;Ecdysozoa;Arthropoda;Hexapoda;Insecta;Pterygota;Neoptera;Coleoptera;Gallerucida bifasciata	99.3	1896	-1
ERX9916605	Illumina NovaSeq 6000 paired end sequencing; Raw reads: G_calmariensis_4	2898310839	1	Galerucella calmariensis	161252	ERX9916605.PFspades_2	59	1.539773	CP002505.4525616.4527146	Bacteria;Proteobacteria;Gammaproteobacteria;Enterobacterales;Yersiniaceae;Rahnella1;Rahnella sp. Y9602	98.9	1055	-1
ERX9916604	Illumina NovaSeq 6000 paired end sequencing; Raw reads: G_tenella_1	6002178403	1	Galerucella tenella	161257	ERX9916604.PFspades_3	114844	1757.634909	JN619277.1.1902	Eukaryota;Amorphea;Obazoa;Opisthokonta;Holozoa;Choanozoa;Metazoa;Animalia;BCP clade;Bilateria;Protostomia;Ecdysozoa;Arthropoda;Hexapoda;Insecta;Pterygota;Neoptera;Coleoptera;Gallerucida bifasciata	99.2	1429	-1
ERX9916604	Illumina NovaSeq 6000 paired end sequencing; Raw reads: G_tenella_1	6002178403	1	Galerucella tenella	161257	ERX9916604.PFspades_1	137	1.650558	AM270052.1261.3062	Eukaryota;Amorphea;Obazoa;Opisthokonta;Nucletmycea;Fungi;Dikarya;Ascomycota;Pezizomycotina;Eurotiomycetes;Eurotiales;Aspergillaceae;Aspergillus;Aspergillus niger	97.7	1789	-1
ERX9916604	Illumina NovaSeq 6000 paired end sequencing; Raw reads: G_tenella_1	6002178403	1	Galerucella tenella	161257	ERX9916604.PFspades_2	127	2.025232	KF360064.1.1515	Bacteria;Proteobacteria;Gammaproteobacteria;Enterobacterales;Erwiniaceae;Pantoea;Pantoea sp. BSP1	99.6	1366	-1
ERX9916603	Illumina NovaSeq 6000 paired end sequencing; Raw reads: G_pusilla_2	3645084057	1	Galerucella pusilla	161253	ERX9916603.PFspades_1	17439	188.489153	JN619277.1.1902	Eukaryota;Amorphea;Obazoa;Opisthokonta;Holozoa;Choanozoa;Metazoa;Animalia;BCP clade;Bilateria;Protostomia;Ecdysozoa;Arthropoda;Hexapoda;Insecta;Pterygota;Neoptera;Coleoptera;Gallerucida bifasciata	99.2	1896	-1
ERX9916602	Illumina NovaSeq 6000 paired end sequencing; Raw reads: G_calmariensis_3	2843687175	1	Galerucella calmariensis	161252	ERX9916602.PFspades_1	26363	280.346154	JN619277.1.1902	Eukaryota;Amorphea;Obazoa;Opisthokonta;Holozoa;Choanozoa;Metazoa;Animalia;BCP clade;Bilateria;Protostomia;Ecdysozoa;Arthropoda;Hexapoda;Insecta;Pterygota;Neoptera;Coleoptera;Gallerucida bifasciata	99.3	1896	-1
ERX9916600	Illumina NovaSeq 6000 paired end sequencing; Raw reads: G_pusilla_1	2806948276	1	Galerucella pusilla	161253	ERX9916600.PFspades_1	7856	89.293777	JN619277.1.1902	Eukaryota;Amorphea;Obazoa;Opisthokonta;Holozoa;Choanozoa;Metazoa;Animalia;BCP clade;Bilateria;Protostomia;Ecdysozoa;Arthropoda;Hexapoda;Insecta;Pterygota;Neoptera;Coleoptera;Gallerucida bifasciata	99.2	1896	-1
ERX9916599	Illumina NovaSeq 6000 paired end sequencing; Raw reads: G_calmariensis_2	3967147246	1	Galerucella calmariensis	161252	ERX9916599.PFspades_2	43499	445.681924	JN619277.1.1902	Eukaryota;Amorphea;Obazoa;Opisthokonta;Holozoa;Choanozoa;Metazoa;Animalia;BCP clade;Bilateria;Protostomia;Ecdysozoa;Arthropoda;Hexapoda;Insecta;Pterygota;Neoptera;Coleoptera;Gallerucida bifasciata	99.3	1896	-1
ERX9916599	Illumina NovaSeq 6000 paired end sequencing; Raw reads: G_calmariensis_2	3967147246	1	Galerucella calmariensis	161252	ERX9916599.PFspades_1	2402	26.906815	APOS01000032.168019.169545	Bacteria;Proteobacteria;Gammaproteobacteria;Pseudomonadales;Moraxellaceae;Acinetobacter;Acinetobacter guillouiae CIP 63.46	100	1519	-1
ERX9916599	Illumina NovaSeq 6000 paired end sequencing; Raw reads: G_calmariensis_2	3967147246	1	Galerucella calmariensis	161252	ERX9916599.PFspades_5	651	7.957447	CP010557.623484.625035	Bacteria;Proteobacteria;Gammaproteobacteria;Enterobacterales;Enterobacteriaceae;Raoultella;Raoultella ornithinolytica	99.1	1522	-1
ERX9916599	Illumina NovaSeq 6000 paired end sequencing; Raw reads: G_calmariensis_2	3967147246	1	Galerucella calmariensis	161252	ERX9916599.PFspades_4	389	5.450697	CP023272.5468984.5470530	Bacteria;Proteobacteria;Gammaproteobacteria;Pseudomonadales;Pseudomonadaceae;Pseudomonas;Pseudomonas lurida	100	1517	-1
ERX9916599	Illumina NovaSeq 6000 paired end sequencing; Raw reads: G_calmariensis_2	3967147246	1	Galerucella calmariensis	161252	ERX9916599.PFspades_6	241	3.382874	CP007597.4112346.4113891	Bacteria;Proteobacteria;Gammaproteobacteria;Xanthomonadales;Xanthomonadaceae;Stenotrophomonas;Stenotrophomonas rhizophila	100	1528	-1
ERX9916599	Illumina NovaSeq 6000 paired end sequencing; Raw reads: G_calmariensis_2	3967147246	1	Galerucella calmariensis	161252	ERX9916599.PFspades_3	173	2.50767	AM934658.1.1486	Bacteria;Bacteroidota;Bacteroidia;Flavobacteriales;Flavobacteriaceae;Flavobacterium;Flavobacterium sp. WB3.2-27	99.9	1485	-1
ERX9916599	Illumina NovaSeq 6000 paired end sequencing; Raw reads: G_calmariensis_2	3967147246	1	Galerucella calmariensis	161252	ERX9916599.PFspades_8	168	2.137255	AOTG01000575.916.2698	Eukaryota;Amorphea;Obazoa;Opisthokonta;Nucletmycea;Fungi;Dikarya;Ascomycota;Pezizomycotina;Eurotiomycetes;Eurotiales;Aspergillaceae;Penicillium;Penicillium paxilli ATCC 26601	99.4	1783	-1
ERX9916599	Illumina NovaSeq 6000 paired end sequencing; Raw reads: G_calmariensis_2	3967147246	1	Galerucella calmariensis	161252	ERX9916599.PFspades_9	115	2.037912	JPLY01000001.145690.147219	Bacteria;Bacteroidota;Bacteroidia;Flavobacteriales;Weeksellaceae;Chryseobacterium;Chryseobacterium halperniae	99	1498	-1
ERX9916599	Illumina NovaSeq 6000 paired end sequencing; Raw reads: G_calmariensis_2	3967147246	1	Galerucella calmariensis	161252	ERX9916599.PFspades_7	90	1.12608	HQ728414.1.1454	Bacteria;Proteobacteria;Alphaproteobacteria;Sphingomonadales;Sphingomonadaceae;Novosphingobium;bacterium M7(2011)	96	1454	-1
ERX9916599	Illumina NovaSeq 6000 paired end sequencing; Raw reads: G_calmariensis_2	3967147246	1	Galerucella calmariensis	161252	ERX9916599.PFspades_10	68	1.131609	KF956627.1.1499	Bacteria;Proteobacteria;Gammaproteobacteria;Burkholderiales;Alcaligenaceae;Verticiella;Achromobacter sp. S13007	99.9	1499	-1
ERX9916599	Illumina NovaSeq 6000 paired end sequencing; Raw reads: G_calmariensis_2	3967147246	1	Galerucella calmariensis	161252	ERX9916599.PFspades_11	53	1.449954	AB042085.1.1507	Bacteria;Actinobacteriota;Actinobacteria;Micrococcales;Microbacteriaceae;Microbacterium;Microbacterium sp. VKM Ac-2051	99.9	950	-1
ERX9916599	Illumina NovaSeq 6000 paired end sequencing; Raw reads: G_calmariensis_2	3967147246	1	Galerucella calmariensis	161252	ERX9916599.PFspades_13	36	0.903263	KP231737.1.1488	Bacteria;Bacteroidota;Bacteroidia;Sphingobacteriales;Sphingobacteriaceae;Pedobacter;uncultured Pedobacter sp.	99.3	974	-1
ERX9916596	Illumina NovaSeq 6000 paired end sequencing; Raw reads: G_calmariensis_1	2660606226	1	Galerucella calmariensis	161252	ERX9916596.PFspades_1	17596	193.208939	JN619277.1.1902	Eukaryota;Amorphea;Obazoa;Opisthokonta;Holozoa;Choanozoa;Metazoa;Animalia;BCP clade;Bilateria;Protostomia;Ecdysozoa;Arthropoda;Hexapoda;Insecta;Pterygota;Neoptera;Coleoptera;Gallerucida bifasciata	99.3	1896	-1
ERX9916596	Illumina NovaSeq 6000 paired end sequencing; Raw reads: G_calmariensis_1	2660606226	1	Galerucella calmariensis	161252	ERX9916596.PFspades_2	364	4.940604	CP019062.3996546.3998096	Bacteria;Proteobacteria;Gammaproteobacteria;Enterobacterales;Yersiniaceae;Rahnella1;Rahnella sp. ERMR1:05	99.1	1523	-1
SRX17634895	WGS of Ptomascopus plagiatus:adult body	2494890588	1	Ptomascopus plagiatus	1035657	SRX17634895.PFspades_2	40752	361.503886	GDUU01014689.4987.6906	Eukaryota;Amorphea;Obazoa;Opisthokonta;Holozoa;Choanozoa;Metazoa;Animalia;BCP clade;Bilateria;Protostomia;Ecdysozoa;Arthropoda;Hexapoda;Insecta;Pterygota;Neoptera;Coleoptera;insect gut metagenome	98.9	1920	-1
SRX17634895	WGS of Ptomascopus plagiatus:adult body	2494890588	1	Ptomascopus plagiatus	1035657	SRX17634895.PFspades_4	7789	97.862657	AOBV01000022.3554.5081	Bacteria;Proteobacteria;Gammaproteobacteria;Cardiobacteriales;Wohlfahrtiimonadaceae;Wohlfahrtiimonas;Wohlfahrtiimonas chitiniclastica SH04	100	1520	-1
SRX17634895	WGS of Ptomascopus plagiatus:adult body	2494890588	1	Ptomascopus plagiatus	1035657	SRX17634895.PFspades_3	6173	72.318142	GU253339.1.1481	Bacteria;Bacteroidota;Bacteroidia;Flavobacteriales;Flavobacteriaceae;Myroides;Myroides phaeus	99.8	1481	-1
SRX17634895	WGS of Ptomascopus plagiatus:adult body	2494890588	1	Ptomascopus plagiatus	1035657	SRX17634895.PFspades_1	3280	29.621986	KJ623585.1.1469	Bacteria;Proteobacteria;Gammaproteobacteria;Pseudomonadales;Moraxellaceae;Acinetobacter;Acinetobacter sp. MJMG7.2	99.5	1469	-1
SRX17634895	WGS of Ptomascopus plagiatus:adult body	2494890588	1	Ptomascopus plagiatus	1035657	SRX17634895.PFspades_5	2348	30.940065	X07652.421.1964	Bacteria;Proteobacteria;Gammaproteobacteria;Enterobacterales;Morganellaceae;Proteus;Proteus vulgaris	99.8	1523	-1
SRX17634895	WGS of Ptomascopus plagiatus:adult body	2494890588	1	Ptomascopus plagiatus	1035657	SRX17634895.PFspades_9	212	3.958095	AM500811.1.1516	Bacteria;Firmicutes;Bacilli;Lactobacillales;Vagococcaceae;Vagococcus;uncultured bacterium	99.2	998	-1
SRX17634895	WGS of Ptomascopus plagiatus:adult body	2494890588	1	Ptomascopus plagiatus	1035657	SRX17634895.PFspades_6	190	2.53081	CP033601.719516.721057	Bacteria;Firmicutes;Bacilli;Erysipelotrichales;Erysipelotrichaceae;Erysipelothrix;Erysipelothrix rhusiopathiae	99.7	1519	-1
SRX17634895	WGS of Ptomascopus plagiatus:adult body	2494890588	1	Ptomascopus plagiatus	1035657	SRX17634895.PFspades_7	171	2.583512	DQ337542.1.1491	Bacteria;Firmicutes;Clostridia;Peptostreptococcales-Tissierellales;Family XI;Peptoniphilus;swine effluent bacterium CHNDP10	99.6	1491	-1
SRX17634895	WGS of Ptomascopus plagiatus:adult body	2494890588	1	Ptomascopus plagiatus	1035657	SRX17634895.PFspades_8	104	1.531807	AY167952.1.1509	Bacteria;Firmicutes;Clostridia;Peptostreptococcales-Tissierellales;Peptostreptococcaceae;Peptostreptococcus;Peptostreptococcus russellii	99.5	1498	-1
SRX17568049	Museum genomics of the Colorado potato beetle	759804227	1	Leptinotarsa decemlineata	7539	NA	NA	NA	NA	NA	NA	NA	NA
SRX17568048	Museum genomics of the Colorado potato beetle	862875295	1	Leptinotarsa decemlineata	7539	NA	NA	NA	NA	NA	NA	NA	NA
SRX17568047	Museum genomics of the Colorado potato beetle	1040103568	1	Leptinotarsa decemlineata	7539	SRX17568047.PFspades_1	5086	31.843005	FN433029.1.1544	Bacteria;Firmicutes;Bacilli;Bacillales;Bacillaceae;Bacillus;Bacillus thuringiensis	100	1532	-1
SRX17568047	Museum genomics of the Colorado potato beetle	1040103568	1	Leptinotarsa decemlineata	7539	SRX17568047.PFspades_2	2984	29.411911	CP031649.3914460.3916005	Bacteria;Proteobacteria;Gammaproteobacteria;Enterobacterales;Erwiniaceae;Pantoea;Pantoea agglomerans	100	1198	-1
SRX17568046	Museum genomics of the Colorado potato beetle	1067682189	1	Leptinotarsa decemlineata	7539	NA	NA	NA	NA	NA	NA	NA	NA
SRX17568045	Museum genomics of the Colorado potato beetle	15341501	1	Leptinotarsa decemlineata	7539	NA	NA	NA	NA	NA	NA	NA	NA
SRX17568044	Museum genomics of the Colorado potato beetle	900471416	1	Leptinotarsa decemlineata	7539	NA	NA	NA	NA	NA	NA	NA	NA
SRX17568043	Museum genomics of the Colorado potato beetle	1089139273	1	Leptinotarsa decemlineata	7539	NA	NA	NA	NA	NA	NA	NA	NA
SRX17568042	Museum genomics of the Colorado potato beetle	1136928289	1	Leptinotarsa decemlineata	7539	SRX17568042.PFspades_1	2532	10.149038	GEEF01054810.5881.7790	Eukaryota;Amorphea;Obazoa;Opisthokonta;Holozoa;Choanozoa;Metazoa;Animalia;BCP clade;Bilateria;Protostomia;Ecdysozoa;Arthropoda;Hexapoda;Insecta;Pterygota;Neoptera;Coleoptera;Leptinotarsa decemlineata (Colorado potato beetle)	99.9	1910	-1
SRX17568042	Museum genomics of the Colorado potato beetle	1136928289	1	Leptinotarsa decemlineata	7539	SRX17568042.PFspades_2	944	3.611756	JF723652.1.1747	Eukaryota;Amorphea;Obazoa;Opisthokonta;Nucletmycea;Fungi;Mucoromycota;Mucoromycotina;Incertae Sedis;Mucorales;Mucoraceae;Mucor;Mucor circinelloides f. circinelloides	99.9	1396	-1
SRX17568041	Museum genomics of the Colorado potato beetle	547929554	1	Leptinotarsa decemlineata	7539	NA	NA	NA	NA	NA	NA	NA	NA
SRX17568040	Museum genomics of the Colorado potato beetle	1042584701	1	Leptinotarsa decemlineata	7539	NA	NA	NA	NA	NA	NA	NA	NA
SRX17568039	Museum genomics of the Colorado potato beetle	625678370	1	Leptinotarsa decemlineata	7539	NA	NA	NA	NA	NA	NA	NA	NA
SRX17568038	Museum genomics of the Colorado potato beetle	585480611	1	Leptinotarsa decemlineata	7539	NA	NA	NA	NA	NA	NA	NA	NA
SRX17568037	Museum genomics of the Colorado potato beetle	321363921	1	Leptinotarsa decemlineata	7539	NA	NA	NA	NA	NA	NA	NA	NA
SRX17568036	Museum genomics of the Colorado potato beetle	930469675	1	Leptinotarsa decemlineata	7539	SRX17568036.PFspades_1	2231	6.131934	GEEF01054810.5881.7790	Eukaryota;Amorphea;Obazoa;Opisthokonta;Holozoa;Choanozoa;Metazoa;Animalia;BCP clade;Bilateria;Protostomia;Ecdysozoa;Arthropoda;Hexapoda;Insecta;Pterygota;Neoptera;Coleoptera;Leptinotarsa decemlineata (Colorado potato beetle)	99.9	1910	-1
SRX17568036	Museum genomics of the Colorado potato beetle	930469675	1	Leptinotarsa decemlineata	7539	SRX17568036.PFspades_2	711	6.684415	CP018930.207486.209037	Bacteria;Proteobacteria;Gammaproteobacteria;Enterobacterales;Yersiniaceae;Serratia;Serratia marcescens	99.9	1522	-1
SRX17568036	Museum genomics of the Colorado potato beetle	930469675	1	Leptinotarsa decemlineata	7539	SRX17568036.PFspades_3	139	1.800781	AP009333.1584062.1585593	Bacteria;Firmicutes;Bacilli;Lactobacillales;Streptococcaceae;Lactococcus;Lactococcus garvieae Lg2	96	1053	-1
SRX17568035	Museum genomics of the Colorado potato beetle	417561067	1	Leptinotarsa decemlineata	7539	NA	NA	NA	NA	NA	NA	NA	NA
SRX17568034	Museum genomics of the Colorado potato beetle	1119553156	1	Leptinotarsa decemlineata	7539	SRX17568034.PFspades_1	493	5.30744	CP017181.4704403.4705956	Bacteria;Proteobacteria;Gammaproteobacteria;Enterobacterales;Enterobacteriaceae;Enterobacter;Enterobacter kobei	100	1515	-1
SRX17568033	Museum genomics of the Colorado potato beetle	987703541	1	Leptinotarsa decemlineata	7539	SRX17568033.PFspades_1	2972	7.381705	GEEF01054810.5881.7790	Eukaryota;Amorphea;Obazoa;Opisthokonta;Holozoa;Choanozoa;Metazoa;Animalia;BCP clade;Bilateria;Protostomia;Ecdysozoa;Arthropoda;Hexapoda;Insecta;Pterygota;Neoptera;Coleoptera;Leptinotarsa decemlineata (Colorado potato beetle)	99.9	1910	-1
SRX17568033	Museum genomics of the Colorado potato beetle	987703541	1	Leptinotarsa decemlineata	7539	SRX17568033.PFspades_2	511	4.693361	CP029478.612761.614289	Bacteria;Proteobacteria;Gammaproteobacteria;Pseudomonadales;Pseudomonadaceae;Pseudomonas;Gammaproteobacteria bacterium ESL0073	99.9	1428	-1
SRX17568033	Museum genomics of the Colorado potato beetle	987703541	1	Leptinotarsa decemlineata	7539	SRX17568033.PFspades_3	246	2.728745	CP023269.118781.120327	Bacteria;Proteobacteria;Gammaproteobacteria;Pseudomonadales;Pseudomonadaceae;Pseudomonas;Pseudomonas sp. MYb193	100	1194	-1
SRX17568032	Museum genomics of the Colorado potato beetle	910286682	1	Leptinotarsa decemlineata	7539	SRX17568032.PFspades_1	3538	10.492726	GEEF01054810.5881.7790	Eukaryota;Amorphea;Obazoa;Opisthokonta;Holozoa;Choanozoa;Metazoa;Animalia;BCP clade;Bilateria;Protostomia;Ecdysozoa;Arthropoda;Hexapoda;Insecta;Pterygota;Neoptera;Coleoptera;Leptinotarsa decemlineata (Colorado potato beetle)	99.9	1910	-1
SRX17568032	Museum genomics of the Colorado potato beetle	910286682	1	Leptinotarsa decemlineata	7539	SRX17568032.PFspades_2	2154	23.28324	CP020817.4190343.4191895	Bacteria;Proteobacteria;Gammaproteobacteria;Enterobacterales;Enterobacteriaceae;Enterobacter;Enterobacter sp. Crenshaw	99.9	1515	-1
SRX17568031	Museum genomics of the Colorado potato beetle	794699090	1	Leptinotarsa decemlineata	7539	NA	NA	NA	NA	NA	NA	NA	NA
SRX17568030	Museum genomics of the Colorado potato beetle	785874803	1	Leptinotarsa decemlineata	7539	NA	NA	NA	NA	NA	NA	NA	NA
SRX17568029	Museum genomics of the Colorado potato beetle	639011896	1	Leptinotarsa decemlineata	7539	NA	NA	NA	NA	NA	NA	NA	NA
SRX17568028	Museum genomics of the Colorado potato beetle	728505101	1	Leptinotarsa decemlineata	7539	SRX17568028.PFspades_1	2091	8.037775	AOTG01000575.916.2698	Eukaryota;Amorphea;Obazoa;Opisthokonta;Nucletmycea;Fungi;Dikarya;Ascomycota;Pezizomycotina;Eurotiomycetes;Eurotiales;Aspergillaceae;Penicillium;Penicillium paxilli ATCC 26601	99.4	1783	-1
SRX17568028	Museum genomics of the Colorado potato beetle	728505101	1	Leptinotarsa decemlineata	7539	SRX17568028.PFspades_2	1177	5.919796	GBSP01001762.22.1459	Bacteria;Proteobacteria;Alphaproteobacteria;Rickettsiales;Mitochondria;Penicillium janthinellum	99.8	1435	-1
SRX17568028	Museum genomics of the Colorado potato beetle	728505101	1	Leptinotarsa decemlineata	7539	SRX17568028.PFspades_3	1128	4.252174	U43464.1.1751	Eukaryota;Amorphea;Obazoa;Opisthokonta;Nucletmycea;Fungi;Dikarya;Ascomycota;Pezizomycotina;Dothideomycetes;Pleosporales;Pleosporaceae;Alternaria;Clathrospora diplospora	99.7	1323	-1
SRX17568027	Museum genomics of the Colorado potato beetle	942879562	1	Leptinotarsa decemlineata	7539	NA	NA	NA	NA	NA	NA	NA	NA
SRX17568026	Museum genomics of the Colorado potato beetle	811452212	1	Leptinotarsa decemlineata	7539	NA	NA	NA	NA	NA	NA	NA	NA
SRX17568025	Museum genomics of the Colorado potato beetle	1418854606	1	Leptinotarsa decemlineata	7539	SRX17568025.PFspades_1	13291	19.028855	GEEF01054810.5881.7790	Eukaryota;Amorphea;Obazoa;Opisthokonta;Holozoa;Choanozoa;Metazoa;Animalia;BCP clade;Bilateria;Protostomia;Ecdysozoa;Arthropoda;Hexapoda;Insecta;Pterygota;Neoptera;Coleoptera;Leptinotarsa decemlineata (Colorado potato beetle)	99.9	1910	-1
SRX17568024	Museum genomics of the Colorado potato beetle	1844196648	1	Leptinotarsa decemlineata	7539	NA	NA	NA	NA	NA	NA	NA	NA
SRX17568023	Museum genomics of the Colorado potato beetle	733644234	1	Leptinotarsa decemlineata	7539	NA	NA	NA	NA	NA	NA	NA	NA
SRX17568022	Museum genomics of the Colorado potato beetle	1240820334	1	Leptinotarsa decemlineata	7539	NA	NA	NA	NA	NA	NA	NA	NA
SRX17568021	Museum genomics of the Colorado potato beetle	1393352710	1	Leptinotarsa decemlineata	7539	NA	NA	NA	NA	NA	NA	NA	NA
SRX17568020	Museum genomics of the Colorado potato beetle	1291990974	1	Leptinotarsa decemlineata	7539	SRX17568020.PFspades_1	5400	8.119559	CP011303.169418.170965	Bacteria;Proteobacteria;Gammaproteobacteria;Enterobacterales;Yersiniaceae;Serratia;Serratia liquefaciens	99.9	1523	-1
SRX17568019	Museum genomics of the Colorado potato beetle	711400487	1	Leptinotarsa decemlineata	7539	SRX17568019.PFspades_1	537	2.734575	KJ504171.1.1441	Bacteria;Proteobacteria;Gammaproteobacteria;Pseudomonadales;Pseudomonadaceae;Pseudomonas;Pseudomonas sp. Fzx15	100	986	-1
SRX17568018	Museum genomics of the Colorado potato beetle	369452550	1	Leptinotarsa decemlineata	7539	NA	NA	NA	NA	NA	NA	NA	NA
SRX17568017	Museum genomics of the Colorado potato beetle	502278045	1	Leptinotarsa decemlineata	7539	NA	NA	NA	NA	NA	NA	NA	NA
SRX17568016	Museum genomics of the Colorado potato beetle	1311508874	1	Leptinotarsa decemlineata	7539	SRX17568016.PFspades_1	15156	35.254942	CP025225.403222.404771	Bacteria;Proteobacteria;Gammaproteobacteria;Enterobacterales;Enterobacteriaceae;Enterobacter;Enterobacter cancerogenus	100	1520	-1
SRX17568015	Museum genomics of the Colorado potato beetle	1249000315	1	Leptinotarsa decemlineata	7539	NA	NA	NA	NA	NA	NA	NA	NA
SRX17568014	Museum genomics of the Colorado potato beetle	1335515014	1	Leptinotarsa decemlineata	7539	SRX17568014.PFspades_1	15157	168.769231	CP007546.3951412.3952951	Bacteria;Proteobacteria;Gammaproteobacteria;Enterobacterales;Enterobacteriaceae;Enterobacter;Enterobacter asburiae L1	99.8	1257	-1
SRX17568013	Museum genomics of the Colorado potato beetle	929454872	1	Leptinotarsa decemlineata	7539	SRX17568013.PFspades_1	4681	31.691964	CP025225.403222.404771	Bacteria;Proteobacteria;Gammaproteobacteria;Enterobacterales;Enterobacteriaceae;Enterobacter;Enterobacter cancerogenus	99.8	1520	-1
SRX17568013	Museum genomics of the Colorado potato beetle	929454872	1	Leptinotarsa decemlineata	7539	SRX17568013.PFspades_2	759	8.788895	CP023269.118781.120327	Bacteria;Proteobacteria;Gammaproteobacteria;Pseudomonadales;Pseudomonadaceae;Pseudomonas;Pseudomonas sp. MYb193	100	1512	-1
SRX17568012	Museum genomics of the Colorado potato beetle	1426943415	1	Leptinotarsa decemlineata	7539	SRX17568012.PFspades_1	25337	44.782414	CP025225.403222.404771	Bacteria;Proteobacteria;Gammaproteobacteria;Enterobacterales;Enterobacteriaceae;Enterobacter;Enterobacter cancerogenus	100	1520	-1
SRX17568011	Museum genomics of the Colorado potato beetle	1363963937	1	Leptinotarsa decemlineata	7539	SRX17568011.PFspades_3	18485	78.168693	LT992502.4666075.4667594	Bacteria;Proteobacteria;Gammaproteobacteria;Enterobacterales;Enterobacteriaceae;Enterobacter;Enterobacter bugandensis	100	1257	-1
SRX17568011	Museum genomics of the Colorado potato beetle	1363963937	1	Leptinotarsa decemlineata	7539	SRX17568011.PFspades_2	3451	17.216282	CP028160.488638.490189	Bacteria;Firmicutes;Bacilli;Lactobacillales;Streptococcaceae;Lactococcus;Lactococcus lactis	100	1529	-1
SRX17568011	Museum genomics of the Colorado potato beetle	1363963937	1	Leptinotarsa decemlineata	7539	SRX17568011.PFspades_1	1083	6.195844	AB250167.1.1763	Eukaryota;Amorphea;Obazoa;Opisthokonta;Nucletmycea;Fungi;Mucoromycota;Mucoromycotina;Incertae Sedis;Mucorales;Rhizopodaceae;Rhizopus;Rhizopus stolonifer var. stolonifer	99.3	1763	-1
SRX17568010	Museum genomics of the Colorado potato beetle	134928265	1	Leptinotarsa decemlineata	7539	NA	NA	NA	NA	NA	NA	NA	NA
SRX17568009	Museum genomics of the Colorado potato beetle	1163650343	1	Leptinotarsa decemlineata	7539	SRX17568009.PFspades_1	4027	11.930624	GEEF01054810.5881.7790	Eukaryota;Amorphea;Obazoa;Opisthokonta;Holozoa;Choanozoa;Metazoa;Animalia;BCP clade;Bilateria;Protostomia;Ecdysozoa;Arthropoda;Hexapoda;Insecta;Pterygota;Neoptera;Coleoptera;Leptinotarsa decemlineata (Colorado potato beetle)	99.9	1910	-1
SRX17568008	Museum genomics of the Colorado potato beetle	1298294766	1	Leptinotarsa decemlineata	7539	SRX17568008.PFspades_1	12775	40.577953	CP025225.4297021.4298570	Bacteria;Proteobacteria;Gammaproteobacteria;Enterobacterales;Enterobacteriaceae;Enterobacter;Enterobacter cancerogenus	100	1520	-1
SRX17568007	Museum genomics of the Colorado potato beetle	1123313156	1	Leptinotarsa decemlineata	7539	SRX17568007.PFspades_1	12510	57.204799	CP020817.4190343.4191895	Bacteria;Proteobacteria;Gammaproteobacteria;Enterobacterales;Enterobacteriaceae;Enterobacter;Enterobacter sp. Crenshaw	99.9	1515	-1
SRX17568006	Museum genomics of the Colorado potato beetle	829688460	1	Leptinotarsa decemlineata	7539	NA	NA	NA	NA	NA	NA	NA	NA
SRX17568005	Museum genomics of the Colorado potato beetle	673689699	1	Leptinotarsa decemlineata	7539	SRX17568005.PFspades_1	5963	23.036504	CP025225.403222.404771	Bacteria;Proteobacteria;Gammaproteobacteria;Enterobacterales;Enterobacteriaceae;Enterobacter;Enterobacter cancerogenus	100	1520	-1
SRX17568004	Museum genomics of the Colorado potato beetle	993156032	1	Leptinotarsa decemlineata	7539	SRX17568004.PFspades_1	1314	5.146294	GEEF01054810.5881.7790	Eukaryota;Amorphea;Obazoa;Opisthokonta;Holozoa;Choanozoa;Metazoa;Animalia;BCP clade;Bilateria;Protostomia;Ecdysozoa;Arthropoda;Hexapoda;Insecta;Pterygota;Neoptera;Coleoptera;Leptinotarsa decemlineata (Colorado potato beetle)	99.9	1910	-1
SRX17568003	Museum genomics of the Colorado potato beetle	692902341	1	Leptinotarsa decemlineata	7539	SRX17568003.PFspades_1	1535	4.662447	GEEF01054810.5881.7790	Eukaryota;Amorphea;Obazoa;Opisthokonta;Holozoa;Choanozoa;Metazoa;Animalia;BCP clade;Bilateria;Protostomia;Ecdysozoa;Arthropoda;Hexapoda;Insecta;Pterygota;Neoptera;Coleoptera;Leptinotarsa decemlineata (Colorado potato beetle)	99.9	1445	-1
SRX17568002	Museum genomics of the Colorado potato beetle	1184620884	1	Leptinotarsa decemlineata	7539	SRX17568002.PFspades_1	3935	7.839034	GEEF01054810.5881.7790	Eukaryota;Amorphea;Obazoa;Opisthokonta;Holozoa;Choanozoa;Metazoa;Animalia;BCP clade;Bilateria;Protostomia;Ecdysozoa;Arthropoda;Hexapoda;Insecta;Pterygota;Neoptera;Coleoptera;Leptinotarsa decemlineata (Colorado potato beetle)	99.9	1422	-1
SRX17568001	Museum genomics of the Colorado potato beetle	21184282	1	Leptinotarsa decemlineata	7539	NA	NA	NA	NA	NA	NA	NA	NA
SRX17568000	Museum genomics of the Colorado potato beetle	769589041	1	Leptinotarsa decemlineata	7539	NA	NA	NA	NA	NA	NA	NA	NA
SRX17567999	Museum genomics of the Colorado potato beetle	562000415	1	Leptinotarsa decemlineata	7539	SRX17567999.PFspades_1	1163	4.466546	GEEF01054810.5881.7790	Eukaryota;Amorphea;Obazoa;Opisthokonta;Holozoa;Choanozoa;Metazoa;Animalia;BCP clade;Bilateria;Protostomia;Ecdysozoa;Arthropoda;Hexapoda;Insecta;Pterygota;Neoptera;Coleoptera;Leptinotarsa decemlineata (Colorado potato beetle)	99.9	1233	-1
SRX17567998	Museum genomics of the Colorado potato beetle	952864344	1	Leptinotarsa decemlineata	7539	SRX17567998.PFspades_1	4861	5.03733	GEEF01054810.5881.7790	Eukaryota;Amorphea;Obazoa;Opisthokonta;Holozoa;Choanozoa;Metazoa;Animalia;BCP clade;Bilateria;Protostomia;Ecdysozoa;Arthropoda;Hexapoda;Insecta;Pterygota;Neoptera;Coleoptera;Leptinotarsa decemlineata (Colorado potato beetle)	99.9	1419	-1
SRX17567997	Museum genomics of the Colorado potato beetle	21235644	1	Leptinotarsa decemlineata	7539	NA	NA	NA	NA	NA	NA	NA	NA
SRX17567996	Museum genomics of the Colorado potato beetle	17082337	1	Leptinotarsa decemlineata	7539	NA	NA	NA	NA	NA	NA	NA	NA
SRX17567995	Museum genomics of the Colorado potato beetle	834391987	1	Leptinotarsa decemlineata	7539	SRX17567995.PFspades_1	7649	14.346135	CP002206.3291748.3293277	Bacteria;Proteobacteria;Gammaproteobacteria;Enterobacterales;Erwiniaceae;Pantoea;Pantoea vagans C9-1	100	1522	-1
SRX17567994	Museum genomics of the Colorado potato beetle	1171396029	1	Leptinotarsa decemlineata	7539	NA	NA	NA	NA	NA	NA	NA	NA
SRX17567993	Museum genomics of the Colorado potato beetle	958527804	1	Leptinotarsa decemlineata	7539	NA	NA	NA	NA	NA	NA	NA	NA
SRX17567992	Museum genomics of the Colorado potato beetle	1221424868	1	Leptinotarsa decemlineata	7539	SRX17567992.PFspades_1	3004	9.672397	GEEF01054810.5881.7790	Eukaryota;Amorphea;Obazoa;Opisthokonta;Holozoa;Choanozoa;Metazoa;Animalia;BCP clade;Bilateria;Protostomia;Ecdysozoa;Arthropoda;Hexapoda;Insecta;Pterygota;Neoptera;Coleoptera;Leptinotarsa decemlineata (Colorado potato beetle)	99.9	1910	-1
SRX17567991	Museum genomics of the Colorado potato beetle	782755330	1	Leptinotarsa decemlineata	7539	SRX17567991.PFspades_1	1473	4.219557	GEEF01054810.5881.7790	Eukaryota;Amorphea;Obazoa;Opisthokonta;Holozoa;Choanozoa;Metazoa;Animalia;BCP clade;Bilateria;Protostomia;Ecdysozoa;Arthropoda;Hexapoda;Insecta;Pterygota;Neoptera;Coleoptera;Leptinotarsa decemlineata (Colorado potato beetle)	99.9	1557	-1
SRX17567990	Museum genomics of the Colorado potato beetle	1024849082	1	Leptinotarsa decemlineata	7539	SRX17567990.PFspades_1	6886	55.338914	CP025225.403222.404771	Bacteria;Proteobacteria;Gammaproteobacteria;Enterobacterales;Enterobacteriaceae;Enterobacter;Enterobacter cancerogenus	99.7	1520	-1
SRX17567989	Museum genomics of the Colorado potato beetle	1034928450	1	Leptinotarsa decemlineata	7539	NA	NA	NA	NA	NA	NA	NA	NA
SRX17567988	Museum genomics of the Colorado potato beetle	1642281947	1	Leptinotarsa decemlineata	7539	SRX17567988.PFspades_1	25098	145.465532	CP025225.403222.404771	Bacteria;Proteobacteria;Gammaproteobacteria;Enterobacterales;Enterobacteriaceae;Enterobacter;Enterobacter cancerogenus	99.9	1520	-1
SRX17567987	Museum genomics of the Colorado potato beetle	686786323	1	Leptinotarsa decemlineata	7539	NA	NA	NA	NA	NA	NA	NA	NA
SRX17567986	Museum genomics of the Colorado potato beetle	956824027	1	Leptinotarsa decemlineata	7539	NA	NA	NA	NA	NA	NA	NA	NA
SRX17567985	Museum genomics of the Colorado potato beetle	1895052650	1	Leptinotarsa decemlineata	7539	NA	NA	NA	NA	NA	NA	NA	NA
SRX17567984	Museum genomics of the Colorado potato beetle	1282951651	1	Leptinotarsa decemlineata	7539	SRX17567984.PFspades_1	3490	6.120947	CP025225.403222.404771	Bacteria;Proteobacteria;Gammaproteobacteria;Enterobacterales;Enterobacteriaceae;Enterobacter;Enterobacter cancerogenus	99.8	1520	-1
SRX17567983	Museum genomics of the Colorado potato beetle	504455442	1	Leptinotarsa decemlineata	7539	NA	NA	NA	NA	NA	NA	NA	NA
SRX17567982	Museum genomics of the Colorado potato beetle	494934584	1	Leptinotarsa decemlineata	7539	NA	NA	NA	NA	NA	NA	NA	NA
SRX17567981	Museum genomics of the Colorado potato beetle	7741356	1	Leptinotarsa decemlineata	7539	NA	NA	NA	NA	NA	NA	NA	NA
SRX17567980	Museum genomics of the Colorado potato beetle	492865076	1	Leptinotarsa decemlineata	7539	NA	NA	NA	NA	NA	NA	NA	NA
SRX17567979	Museum genomics of the Colorado potato beetle	1172019862	1	Leptinotarsa decemlineata	7539	NA	NA	NA	NA	NA	NA	NA	NA
SRX17567978	Museum genomics of the Colorado potato beetle	713530985	1	Leptinotarsa decemlineata	7539	NA	NA	NA	NA	NA	NA	NA	NA
SRX17567977	Museum genomics of the Colorado potato beetle	1196646319	1	Leptinotarsa decemlineata	7539	NA	NA	NA	NA	NA	NA	NA	NA
SRX17567976	Museum genomics of the Colorado potato beetle	16415508	1	Leptinotarsa decemlineata	7539	NA	NA	NA	NA	NA	NA	NA	NA
SRX17567975	Museum genomics of the Colorado potato beetle	18062614	1	Leptinotarsa decemlineata	7539	NA	NA	NA	NA	NA	NA	NA	NA
SRX17567974	Museum genomics of the Colorado potato beetle	23915509	1	Leptinotarsa decemlineata	7539	NA	NA	NA	NA	NA	NA	NA	NA
SRX17567973	Museum genomics of the Colorado potato beetle	81926	1	Leptinotarsa decemlineata	7539	NA	NA	NA	NA	NA	NA	NA	NA
SRX17567972	Museum genomics of the Colorado potato beetle	1335394034	1	Leptinotarsa decemlineata	7539	SRX17567972.PFspades_1	3460	5.776596	GEEF01054810.5881.7790	Eukaryota;Amorphea;Obazoa;Opisthokonta;Holozoa;Choanozoa;Metazoa;Animalia;BCP clade;Bilateria;Protostomia;Ecdysozoa;Arthropoda;Hexapoda;Insecta;Pterygota;Neoptera;Coleoptera;Leptinotarsa decemlineata (Colorado potato beetle)	99.9	1427	-1
SRX17567971	Museum genomics of the Colorado potato beetle	14339604	1	Leptinotarsa decemlineata	7539	NA	NA	NA	NA	NA	NA	NA	NA
SRX17567970	Museum genomics of the Colorado potato beetle	861392766	1	Leptinotarsa decemlineata	7539	NA	NA	NA	NA	NA	NA	NA	NA
SRX17567969	Museum genomics of the Colorado potato beetle	158415262	1	Leptinotarsa decemlineata	7539	NA	NA	NA	NA	NA	NA	NA	NA
SRX17567968	Museum genomics of the Colorado potato beetle	837936855	1	Leptinotarsa decemlineata	7539	NA	NA	NA	NA	NA	NA	NA	NA
SRX17567967	Museum genomics of the Colorado potato beetle	1102018164	1	Leptinotarsa decemlineata	7539	NA	NA	NA	NA	NA	NA	NA	NA
SRX17567966	Museum genomics of the Colorado potato beetle	535554063	1	Leptinotarsa decemlineata	7539	SRX17567966.PFspades_1	1605	17.937751	AY334569.214.1985	Eukaryota;SAR;Alveolata;Apicomplexa;Conoidasida;Gregarinasina;Neogregarinorida;Mattesia;Mattesia sp. SV-2003	77.1	1783	-1
SRX17567965	Museum genomics of the Colorado potato beetle	792624823	1	Leptinotarsa decemlineata	7539	NA	NA	NA	NA	NA	NA	NA	NA
SRX17567964	Museum genomics of the Colorado potato beetle	781772500	1	Leptinotarsa decemlineata	7539	NA	NA	NA	NA	NA	NA	NA	NA
SRX17567963	Museum genomics of the Colorado potato beetle	587481557	1	Leptinotarsa decemlineata	7539	NA	NA	NA	NA	NA	NA	NA	NA
SRX17567962	Museum genomics of the Colorado potato beetle	688225016	1	Leptinotarsa decemlineata	7539	NA	NA	NA	NA	NA	NA	NA	NA
SRX17567961	Museum genomics of the Colorado potato beetle	452022570	1	Leptinotarsa decemlineata	7539	NA	NA	NA	NA	NA	NA	NA	NA
SRX17520157	Adult muscle tissue	2009506517	1	Propomacrus bimucronatus	1142444	SRX17520157.PFspades_1	8523	53.48272	CP022695.446750.448304	Bacteria;Proteobacteria;Gammaproteobacteria;Enterobacterales;Enterobacteriaceae;Citrobacter;Citrobacter farmeri	99.5	1522	-1
SRX17520157	Adult muscle tissue	2009506517	1	Propomacrus bimucronatus	1142444	SRX17520157.PFspades_3	4269	48.048887	CP010820.1124458.1126014	Bacteria;Firmicutes;Bacilli;Bacillales;Planococcaceae;Lysinibacillus;Lysinibacillus fusiformis	100	1532	-1
SRX17520157	Adult muscle tissue	2009506517	1	Propomacrus bimucronatus	1142444	SRX17520157.PFspades_2	2719	30.41904	JN969170.1.1859	Eukaryota;Amorphea;Obazoa;Opisthokonta;Holozoa;Choanozoa;Metazoa;Animalia;BCP clade;Bilateria;Protostomia;Ecdysozoa;Arthropoda;Hexapoda;Insecta;Pterygota;Neoptera;Coleoptera;Propomacrus bimucronatus	100	1859	-1
SRX17520157	Adult muscle tissue	2009506517	1	Propomacrus bimucronatus	1142444	SRX17520157.PFspades_7	2336	31.975845	AM177497.1.1485	Bacteria;Bacteroidota;Bacteroidia;Flavobacteriales;Weeksellaceae;Empedobacter;Empedobacter brevis	99.6	1484	-1
SRX17520157	Adult muscle tissue	2009506517	1	Propomacrus bimucronatus	1142444	SRX17520157.PFspades_8	1635	20.698861	CP018259.207563.209108	Bacteria;Proteobacteria;Gammaproteobacteria;Pseudomonadales;Moraxellaceae;Acinetobacter;Acinetobacter bereziniae	99.9	1519	-1
SRX17520157	Adult muscle tissue	2009506517	1	Propomacrus bimucronatus	1142444	SRX17520157.PFspades_6	1224	17.207992	AB294556.1.1539	Bacteria;Proteobacteria;Gammaproteobacteria;Xanthomonadales;Xanthomonadaceae;Stenotrophomonas;Stenotrophomonas maltophilia	99	1525	-1
SRX17520157	Adult muscle tissue	2009506517	1	Propomacrus bimucronatus	1142444	SRX17520157.PFspades_5	982	11.079676	CP018743.1674238.1675784	Bacteria;Proteobacteria;Gammaproteobacteria;Pseudomonadales;Pseudomonadaceae;Pseudomonas;Pseudomonas putida	99.9	1517	-1
SRX17520157	Adult muscle tissue	2009506517	1	Propomacrus bimucronatus	1142444	SRX17520157.PFspades_4	719	9.62013	JN245691.1.1492	Bacteria;Bacteroidota;Bacteroidia;Bacteroidales;Dysgonomonadaceae;Dysgonomonas;uncultured bacterium	94.4	1492	-1
SRX17520157	Adult muscle tissue	2009506517	1	Propomacrus bimucronatus	1142444	SRX17520157.PFspades_12	691	8.526002	LT630003.3420126.3421661	Bacteria;Firmicutes;Clostridia;Lachnospirales;Lachnospiraceae;Lachnoclostridium;[Clostridium] sphenoides JCM 1415	96.7	1512	-1
SRX17520157	Adult muscle tissue	2009506517	1	Propomacrus bimucronatus	1142444	SRX17520157.PFspades_16	649	14.224806	AB548675.1.1488	Bacteria;Bacteroidota;Bacteroidia;Bacteroidales;Dysgonomonadaceae;Dysgonomonas;Dysgonomonas gadei	98.8	970	-1
SRX17520157	Adult muscle tissue	2009506517	1	Propomacrus bimucronatus	1142444	SRX17520157.PFspades_9	286	4.12888	LN879547.813167.814679	Bacteria;Proteobacteria;Gammaproteobacteria;Burkholderiales;Comamonadaceae;Comamonas;Comamonas testosteroni P19	100	1513	-1
SRX17520157	Adult muscle tissue	2009506517	1	Propomacrus bimucronatus	1142444	SRX17520157.PFspades_10	238	2.954425	CP021381.1820636.1822145	Bacteria;Bacteroidota;Bacteroidia;Sphingobacteriales;Sphingobacteriaceae;Sphingobacterium;Sphingobacterium sp. G1-14	98.5	1510	-1
SRX17520157	Adult muscle tissue	2009506517	1	Propomacrus bimucronatus	1142444	SRX17520157.PFspades_14	159	2.407761	Y18179.1.1479	Bacteria;Firmicutes;Clostridia;Clostridiales;Caloramatoraceae;Clostridium;Clostridium cylindrosporum	96.6	1480	-1
SRX17520157	Adult muscle tissue	2009506517	1	Propomacrus bimucronatus	1142444	SRX17520157.PFspades_11	144	1.813641	CP021874.2003133.2004672	Bacteria;Firmicutes;Bacilli;Lactobacillales;Enterococcaceae;Enterococcus;Enterococcus wangshanyuanii	94.6	1542	-1
SRX17520157	Adult muscle tissue	2009506517	1	Propomacrus bimucronatus	1142444	SRX17520157.PFspades_13	107	1.64357	CP013243.2347335.2348832	Bacteria;Firmicutes;Clostridia;Clostridiales;Clostridiaceae;Clostridium sensu stricto 18;Clostridium botulinum	99.3	1491	-1
SRX17520157	Adult muscle tissue	2009506517	1	Propomacrus bimucronatus	1142444	SRX17520157.PFspades_15	97	1.575122	JN619632.1.1460	Bacteria;Firmicutes;Negativicutes;Veillonellales-Selenomonadales;uncultured;uncultured bacterium	96.7	1462	-1
SRX17520157	Adult muscle tissue	2009506517	1	Propomacrus bimucronatus	1142444	SRX17520157.PFspades_18	42	0.969214	KY287465.1.1502	Bacteria;Proteobacteria;Gammaproteobacteria;Burkholderiales;Chromobacteriaceae;Paludibacterium;uncultured bacterium	86.2	1069	-1
SRX17417939	Adult muscle tissue	1931480940	1	Propomacrus davidi	1968894	SRX17417939.PFspades_1	15555	155.08131	JN619257.1.1917	Eukaryota;Amorphea;Obazoa;Opisthokonta;Holozoa;Choanozoa;Metazoa;Animalia;BCP clade;Bilateria;Protostomia;Ecdysozoa;Arthropoda;Hexapoda;Insecta;Pterygota;Neoptera;Coleoptera;Liparetrus obscurior	97.7	1927	-1
SRX17401805	Sample 1 of Pseudoechthistatus chiangshunani genome	15299822408	1	Pseudoechthistatus chiangshunani	2976366	SRX17401805.PFspades_2	23137	235.289578	JN619110.1.1905	Eukaryota;Amorphea;Obazoa;Opisthokonta;Holozoa;Choanozoa;Metazoa;Animalia;BCP clade;Bilateria;Protostomia;Ecdysozoa;Arthropoda;Hexapoda;Insecta;Pterygota;Neoptera;Coleoptera;Clytus arietis	99.4	1899	-1
SRX17401805	Sample 1 of Pseudoechthistatus chiangshunani genome	15299822408	1	Pseudoechthistatus chiangshunani	2976366	SRX17401805.PFspades_3	9602	105.577908	AB808722.1.1672	Eukaryota;Amorphea;Obazoa;Opisthokonta;Holozoa;Choanozoa;Metazoa;Animalia;BCP clade;Bilateria;Protostomia;Ecdysozoa;Nematozoa;Nematoda;Chromadorea;Diplogasterida;Diplogasteroides sp. NKMG	99.8	1672	-1
SRX17401805	Sample 1 of Pseudoechthistatus chiangshunani genome	15299822408	1	Pseudoechthistatus chiangshunani	2976366	SRX17401805.PFspades_4	2378	33.604417	APOS01000035.1201.2727	Bacteria;Proteobacteria;Gammaproteobacteria;Pseudomonadales;Moraxellaceae;Acinetobacter;Acinetobacter guillouiae CIP 63.46	99.7	1519	-1
SRX17401805	Sample 1 of Pseudoechthistatus chiangshunani genome	15299822408	1	Pseudoechthistatus chiangshunani	2976366	SRX17401805.PFspades_6	362	4.579096	CP010557.623484.625035	Bacteria;Proteobacteria;Gammaproteobacteria;Enterobacterales;Enterobacteriaceae;Raoultella;Raoultella ornithinolytica	99.5	1522	-1
SRX17401805	Sample 1 of Pseudoechthistatus chiangshunani genome	15299822408	1	Pseudoechthistatus chiangshunani	2976366	SRX17401805.PFspades_5	195	2.269461	CP012609.18264171.18265971	Eukaryota;Archaeplastida;Chloroplastida;Charophyta;Phragmoplastophyta;Streptophyta;Embryophyta;Tracheophyta;Spermatophyta;Magnoliophyta;Liliopsida;Poales;Oryza;Oryza sativa Indica Group (long-grained rice)	99.8	1801	-1
SRX17401805	Sample 1 of Pseudoechthistatus chiangshunani genome	15299822408	1	Pseudoechthistatus chiangshunani	2976366	SRX17401805.PFspades_1	182	2.550491	CP018170.54449.55918	Bacteria;Cyanobacteria;Cyanobacteriia;Chloroplast;Oryza sativa Indica Group (long-grained rice)	100	1470	-1
SRX17401805	Sample 1 of Pseudoechthistatus chiangshunani genome	15299822408	1	Pseudoechthistatus chiangshunani	2976366	SRX17401805.PFspades_10	110	2.748904	AB666450.1.1487	Bacteria;Bacteroidota;Bacteroidia;Flavobacteriales;Weeksellaceae;Chryseobacterium;Chryseobacterium sp. MaI11-1	99.5	989	-1
SRX17401805	Sample 1 of Pseudoechthistatus chiangshunani genome	15299822408	1	Pseudoechthistatus chiangshunani	2976366	SRX17401805.PFspades_8	106	1.553987	CP025494.4048711.4050248	Bacteria;Proteobacteria;Gammaproteobacteria;Pseudomonadales;Pseudomonadaceae;Pseudomonas;Pseudomonas palleroniana	99.7	1113	-1
SRX17401805	Sample 1 of Pseudoechthistatus chiangshunani genome	15299822408	1	Pseudoechthistatus chiangshunani	2976366	SRX17401805.PFspades_7	86	1.85761	CP015898.2291310.2292856	Bacteria;Firmicutes;Bacilli;Lactobacillales;Streptococcaceae;Lactococcus;Lactococcus lactis	100	1201	-1
SRX17255337	WGS of Dendroctonus rufipennis	1031221334	1	Dendroctonus rufipennis	77170	SRX17255337.PFspades_2	23903	214.446669	LC219518.1.1726	Eukaryota;Amorphea;Obazoa;Opisthokonta;Holozoa;Choanozoa;Metazoa;Animalia;BCP clade;Bilateria;Protostomia;Ecdysozoa;Nematozoa;Nematoda;Chromadorea;Tylenchida;Contortylenchus sp. Karuizawa	97.1	1726	-1
SRX17255337	WGS of Dendroctonus rufipennis	1031221334	1	Dendroctonus rufipennis	77170	SRX17255337.PFspades_1	9739	85.687302	GAFX01007077.1132.3043	Eukaryota;Amorphea;Obazoa;Opisthokonta;Holozoa;Choanozoa;Metazoa;Animalia;BCP clade;Bilateria;Protostomia;Ecdysozoa;Arthropoda;Hexapoda;Insecta;Pterygota;Neoptera;Coleoptera;Dendroctonus ponderosae (mountain pine beetle)	99.8	1912	-1
SRX17255337	WGS of Dendroctonus rufipennis	1031221334	1	Dendroctonus rufipennis	77170	SRX17255337.PFspades_4	103	1.383682	KJ636388.1.1652	Eukaryota;Amorphea;Obazoa;Opisthokonta;Holozoa;Choanozoa;Metazoa;Animalia;BCP clade;Bilateria;Protostomia;Ecdysozoa;Nematozoa;Nematoda;Chromadorea;Rhabditida;Panagrolaimus paetzoldi	89.6	1667	-1
SRX17255337	WGS of Dendroctonus rufipennis	1031221334	1	Dendroctonus rufipennis	77170	SRX17255337.PFspades_3	92	1.112297	KJ531044.1.1668	Eukaryota;Amorphea;Obazoa;Opisthokonta;Holozoa;Choanozoa;Metazoa;Animalia;BCP clade;Bilateria;Protostomia;Ecdysozoa;Nematozoa;Nematoda;Chromadorea;Diplogasterida;Micoletzkya sp. 19 VS-2014	100	1668	-1
SRX17255337	WGS of Dendroctonus rufipennis	1031221334	1	Dendroctonus rufipennis	77170	SRX17255337.PFspades_5	59	1.168831	KJ636374.1.1691	Eukaryota;Amorphea;Obazoa;Opisthokonta;Holozoa;Choanozoa;Metazoa;Animalia;BCP clade;Bilateria;Protostomia;Ecdysozoa;Nematozoa;Nematoda;Chromadorea;Tylenchida;Ditylenchus ferepolitor	99	1281	-1
SRX17019918	mtDNA of Dromaeolus sp. ZM-2022: whole body	2851782664	1	Dromaeolus sp. ZM-2022	2967168	SRX17019918.PFspades_1	39414	332.191015	KF625560.1.1902	Eukaryota;Amorphea;Obazoa;Opisthokonta;Holozoa;Choanozoa;Metazoa;Animalia;BCP clade;Bilateria;Protostomia;Ecdysozoa;Arthropoda;Hexapoda;Insecta;Pterygota;Neoptera;Coleoptera;Eucnemidae sp. UPOL RK0346	98.9	1903	-1
SRX17019918	mtDNA of Dromaeolus sp. ZM-2022: whole body	2851782664	1	Dromaeolus sp. ZM-2022	2967168	SRX17019918.PFspades_2	1095	14.79382	CP022737.4908997.4910508	Bacteria;Proteobacteria;Gammaproteobacteria;Pseudomonadales;Halomonadaceae;Halomonas;Halomonas ventosae	99.5	1512	-1
SRX17019918	mtDNA of Dromaeolus sp. ZM-2022: whole body	2851782664	1	Dromaeolus sp. ZM-2022	2967168	SRX17019918.PFspades_4	156	2.879129	AB278171.1.1777	Eukaryota;Amorphea;Obazoa;Opisthokonta;Nucletmycea;Fungi;Dikarya;Ascomycota;Pezizomycotina;Sordariomycetes;Sordariales;Cephalothecaceae;Cephalotheca;Cephalotheca foveolata	97.1	1174	-1
SRX17019918	mtDNA of Dromaeolus sp. ZM-2022: whole body	2851782664	1	Dromaeolus sp. ZM-2022	2967168	SRX17019918.PFspades_3	59	1.09233	AP015029.5616207.5617746	Bacteria;Proteobacteria;Gammaproteobacteria;Pseudomonadales;Pseudomonadaceae;Pseudomonas;Pseudomonas putida	100	1411	-1
SRX16997817	Complete mitochondrial genome of the Basilepta melanopus Lefevre	3335806411	1	Basilepta melanopus	2488261	SRX16997817.PFspades_1	14783	136.166855	KP762865.1.1860	Eukaryota;Amorphea;Obazoa;Opisthokonta;Holozoa;Choanozoa;Metazoa;Animalia;BCP clade;Bilateria;Protostomia;Ecdysozoa;Arthropoda;Hexapoda;Insecta;Pterygota;Neoptera;Coleoptera;Colaspidea globosa	99.5	1849	-1
SRX16997817	Complete mitochondrial genome of the Basilepta melanopus Lefevre	3335806411	1	Basilepta melanopus	2488261	SRX16997817.PFspades_4	5342	68.357177	GAUV02021164.55.1591	Bacteria;Proteobacteria;Gammaproteobacteria;Enterobacterales;Morganellaceae;Candidatus Rosenkranzia;Acanthosoma haemorrhoidale	86	1557	-1
SRX16997817	Complete mitochondrial genome of the Basilepta melanopus Lefevre	3335806411	1	Basilepta melanopus	2488261	SRX16997817.PFspades_2	571	6.620971	GEER01022752.41.1835	Eukaryota;Archaeplastida;Chloroplastida;Charophyta;Phragmoplastophyta;Streptophyta;Embryophyta;Tracheophyta;Spermatophyta;Magnoliophyta;Ericales;Camellia;Camellia reticulata	99.6	1795	-1
SRX16997817	Complete mitochondrial genome of the Basilepta melanopus Lefevre	3335806411	1	Basilepta melanopus	2488261	SRX16997817.PFspades_3	195	3.186085	Z00044.138378.139868	Bacteria;Cyanobacteria;Cyanobacteriia;Chloroplast;Nicotiana tabacum (common tobacco)	99.9	1471	-1
SRX16795956	mt DNA of Sinelater perroti: whole body	4366136673	1	Sinelater perroti	1028068	SRX16795956.PFspades_1	15943	156.99064	AF423776.1.1883	Eukaryota;Amorphea;Obazoa;Opisthokonta;Holozoa;Choanozoa;Metazoa;Animalia;BCP clade;Bilateria;Protostomia;Ecdysozoa;Arthropoda;Hexapoda;Insecta;Pterygota;Neoptera;Coleoptera;Cardiophorus sp. C50	98.3	1886	-1
SRX16795956	mt DNA of Sinelater perroti: whole body	4366136673	1	Sinelater perroti	1028068	SRX16795956.PFspades_2	439	6.701923	CP012687.661103.662626	Bacteria;Proteobacteria;Gammaproteobacteria;Burkholderiales;Burkholderiaceae;Ralstonia;Ralstonia solanacearum	100	1516	-1
SRX16795956	mt DNA of Sinelater perroti: whole body	4366136673	1	Sinelater perroti	1028068	SRX16795956.PFspades_3	209	2.923738	EF116225.1.1742	Eukaryota;Archaeplastida;Chloroplastida;Charophyta;Phragmoplastophyta;Streptophyta;Embryophyta;Tracheophyta;Spermatophyta;Magnoliophyta;Malvales;Aquilaria;Aquilaria beccariana	98.6	1742	-1
SRX16795956	mt DNA of Sinelater perroti: whole body	4366136673	1	Sinelater perroti	1028068	SRX16795956.PFspades_4	43	1.243854	ATKJ02000147.82.1446	Bacteria;Firmicutes;Bacilli;Lactobacillales;Enterococcaceae;Enterococcus;Enterococcus raffinosus cftri2200	100	943	-1
SRX16747841	Sample 1 of Galerita orientalis genome	17490087501	1	Galerita orientalis	2898108	SRX16747841.PFspades_1	544792	3936.273294	AF012479.1.2233	Eukaryota;Amorphea;Obazoa;Opisthokonta;Holozoa;Choanozoa;Metazoa;Animalia;BCP clade;Bilateria;Protostomia;Ecdysozoa;Arthropoda;Hexapoda;Insecta;Pterygota;Neoptera;Coleoptera;Brachinus armiger	92.2	2324	-1
SRX16747841	Sample 1 of Galerita orientalis genome	17490087501	1	Galerita orientalis	2898108	SRX16747841.PFspades_2	359	4.184495	AF330214.1.1748	Eukaryota;SAR;Alveolata;Apicomplexa;Conoidasida;Cryptosporida;Cryptosporidium;Colpodella tetrahymenae	91.9	1735	-1
SRX16747841	Sample 1 of Galerita orientalis genome	17490087501	1	Galerita orientalis	2898108	SRX16747841.PFspades_4	339	5.163277	CP020459.1926376.1927953	Bacteria;Firmicutes;Bacilli;Lactobacillales;Lactobacillaceae;Latilactobacillus;Lactobacillus sakei	92.1	1556	-1
SRX16747841	Sample 1 of Galerita orientalis genome	17490087501	1	Galerita orientalis	2898108	SRX16747841.PFspades_3	255	3.41779	AF012478.1.2218	Eukaryota;Amorphea;Obazoa;Opisthokonta;Holozoa;Choanozoa;Metazoa;Animalia;BCP clade;Bilateria;Protostomia;Ecdysozoa;Arthropoda;Hexapoda;Insecta;Pterygota;Neoptera;Coleoptera;Brachinus hirsutus	89.8	1661	-1
SRX16747841	Sample 1 of Galerita orientalis genome	17490087501	1	Galerita orientalis	2898108	SRX16747841.PFspades_6	235	3.265406	HE651916.1.1529	Bacteria;Proteobacteria;Gammaproteobacteria;Pseudomonadales;Moraxellaceae;Acinetobacter;Acinetobacter junii	99.7	1517	-1
SRX16747841	Sample 1 of Galerita orientalis genome	17490087501	1	Galerita orientalis	2898108	SRX16747841.PFspades_10	105	2.12541	AJAT01000017.3464.5011	Bacteria;Firmicutes;Bacilli;Lactobacillales;Enterococcaceae;Enterococcus;Enterococcus phoeniculicola ATCC BAA-412	94.1	1220	-1
SRX16747841	Sample 1 of Galerita orientalis genome	17490087501	1	Galerita orientalis	2898108	SRX16747841.PFspades_8	103	1.992593	CP013655.304755.306320	Bacteria;Firmicutes;Bacilli;Lactobacillales;Enterococcaceae;Enterococcus;Enterococcus rotai	99.8	1265	-1
SRX16742472	mtDNA of Microrhagus sp. ZM-2022: whole body	3047798429	1	Microrhagus sp. ZM-2022	2964550	SRX16742472.PFspades_1	29573	240.322759	KF625562.1.1968	Eukaryota;Amorphea;Obazoa;Opisthokonta;Holozoa;Choanozoa;Metazoa;Animalia;BCP clade;Bilateria;Protostomia;Ecdysozoa;Arthropoda;Hexapoda;Insecta;Pterygota;Neoptera;Coleoptera;Eucnemidae sp. UPOL RK0348	99.4	1968	-1
SRX16742472	mtDNA of Microrhagus sp. ZM-2022: whole body	3047798429	1	Microrhagus sp. ZM-2022	2964550	SRX16742472.PFspades_3	960	12.282507	CP022737.4908997.4910508	Bacteria;Proteobacteria;Gammaproteobacteria;Pseudomonadales;Halomonadaceae;Halomonas;Halomonas ventosae	99.6	1512	-1
SRX16742472	mtDNA of Microrhagus sp. ZM-2022: whole body	3047798429	1	Microrhagus sp. ZM-2022	2964550	SRX16742472.PFspades_2	414	5.042584	KC671621.1.1807	Eukaryota;Amorphea;Obazoa;Opisthokonta;Nucletmycea;Fungi;Dikarya;Ascomycota;Pezizomycotina;Dothideomycetes;Capnodiales;Cladosporiaceae;Cladosporium;uncultured fungus	98.6	1789	-1
SRX16742472	mtDNA of Microrhagus sp. ZM-2022: whole body	3047798429	1	Microrhagus sp. ZM-2022	2964550	SRX16742472.PFspades_4	291	4.329596	KJ494864.1.1494	Bacteria;Proteobacteria;Gammaproteobacteria;Enterobacterales;Morganellaceae;endosymbionts;bacterium endosymbiont of Irenimus aequalis	99.7	1489	-1
SRX16742472	mtDNA of Microrhagus sp. ZM-2022: whole body	3047798429	1	Microrhagus sp. ZM-2022	2964550	SRX16742472.PFspades_5	266	4.044289	CP014259.1494007.1495498	Bacteria;Proteobacteria;Alphaproteobacteria;Rhizobiales;Rhizobiaceae;Allorhizobium-Neorhizobium-Pararhizobium-Rhizobium;Agrobacterium radiobacter	100	1465	-1
SRX16742472	mtDNA of Microrhagus sp. ZM-2022: whole body	3047798429	1	Microrhagus sp. ZM-2022	2964550	SRX16742472.PFspades_8	222	3.084735	AF328762.1.1532	Bacteria;Proteobacteria;Gammaproteobacteria;Pseudomonadales;Alcanivoracaceae1;Alcanivorax;Alcanivorax venustensis	99.7	1520	-1
SRX16742472	mtDNA of Microrhagus sp. ZM-2022: whole body	3047798429	1	Microrhagus sp. ZM-2022	2964550	SRX16742472.PFspades_9	167	3.19146	EU334677.1.1776	Eukaryota;Amorphea;Obazoa;Opisthokonta;Nucletmycea;Fungi;Dikarya;Ascomycota;Pezizomycotina;Sordariomycetes;Hypocreales;Cordycipitaceae;Beauveria;Beauveria bassiana	99.7	1263	-1
SRX16742472	mtDNA of Microrhagus sp. ZM-2022: whole body	3047798429	1	Microrhagus sp. ZM-2022	2964550	SRX16742472.PFspades_10	99	2.188494	CP001391.1289969.1291473	Bacteria;Proteobacteria;Alphaproteobacteria;Rickettsiales;Anaplasmataceae;Wolbachia;Wolbachia sp. wRi	99.3	1202	-1
SRX16742472	mtDNA of Microrhagus sp. ZM-2022: whole body	3047798429	1	Microrhagus sp. ZM-2022	2964550	SRX16742472.PFspades_6	94	1.457565	AP015029.5616207.5617746	Bacteria;Proteobacteria;Gammaproteobacteria;Pseudomonadales;Pseudomonadaceae;Pseudomonas;Pseudomonas putida	100	1517	-1
SRX16728514	Wallacea dactyliferae mitogenome	1677702150	1	Wallacea dactyliferae	2968781	SRX16728514.PFspades_1	7628	86.898715	KP762949.1.1868	Eukaryota;Amorphea;Obazoa;Opisthokonta;Holozoa;Choanozoa;Metazoa;Animalia;BCP clade;Bilateria;Protostomia;Ecdysozoa;Arthropoda;Hexapoda;Insecta;Pterygota;Neoptera;Coleoptera;Dicladispa testacea	98.5	1859	-1
SRX16120107	Sample 1 of Mastax latefaciata genome	11862529880	1	Mastax latefasciata	2962404	SRX16120107.PFspades_1	669179	5106.34104	JN619241.1.1983	Eukaryota;Amorphea;Obazoa;Opisthokonta;Holozoa;Choanozoa;Metazoa;Animalia;BCP clade;Bilateria;Protostomia;Ecdysozoa;Arthropoda;Hexapoda;Insecta;Pterygota;Neoptera;Coleoptera;Carterus gracilis	86.2	2130	-1
SRX16120107	Sample 1 of Mastax latefaciata genome	11862529880	1	Mastax latefasciata	2962404	SRX16120107.PFspades_3	853	11.92017	GBXQ01005640.47.1525	Bacteria;Proteobacteria;Alphaproteobacteria;Rickettsiales;Fokiniaceae;Candidatus Lariskella;Ixodes persulcatus (taiga tick)	99.2	1479	-1
SRX16120107	Sample 1 of Mastax latefaciata genome	11862529880	1	Mastax latefasciata	2962404	SRX16120107.PFspades_4	288	4.392533	AJAR01000004.69.1617	Bacteria;Firmicutes;Bacilli;Lactobacillales;Enterococcaceae;Enterococcus;Enterococcus haemoperoxidus ATCC BAA-382	97.4	1541	-1
SRX16120107	Sample 1 of Mastax latefaciata genome	11862529880	1	Mastax latefasciata	2962404	SRX16120107.PFspades_2	274	3.268499	EU334679.1.1776	Eukaryota;Amorphea;Obazoa;Opisthokonta;Nucletmycea;Fungi;Dikarya;Ascomycota;Pezizomycotina;Sordariomycetes;Hypocreales;Cordycipitaceae;Beauveria;Beauveria bassiana	99.9	1757	-1
SRX16105721	Sample 1 of Pseudoechthistatus hei genome	16773837139	1	Pseudoechthistatus hei	2962409	SRX16105721.PFspades_1	89291	825.017588	JN619110.1.1905	Eukaryota;Amorphea;Obazoa;Opisthokonta;Holozoa;Choanozoa;Metazoa;Animalia;BCP clade;Bilateria;Protostomia;Ecdysozoa;Arthropoda;Hexapoda;Insecta;Pterygota;Neoptera;Coleoptera;Clytus arietis	99.3	1901	-1
SRX16105721	Sample 1 of Pseudoechthistatus hei genome	16773837139	1	Pseudoechthistatus hei	2962409	SRX16105721.PFspades_2	3622	37.824303	MAQV01000001.2362346.2364126	Eukaryota;Amorphea;Obazoa;Opisthokonta;Nucletmycea;Fungi;Dikarya;Ascomycota;Pezizomycotina;Eurotiomycetes;Eurotiales;Aspergillaceae;Aspergillus;Aspergillus cristatus	99.5	1789	-1
SRX16105721	Sample 1 of Pseudoechthistatus hei genome	16773837139	1	Pseudoechthistatus hei	2962409	SRX16105721.PFspades_3	431	6.20526	MSJE01000194.15.1434	Bacteria;Proteobacteria;Alphaproteobacteria;Rickettsiales;Mitochondria;Aspergillus terreus	94.4	1421	-1
SRX16105721	Sample 1 of Pseudoechthistatus hei genome	16773837139	1	Pseudoechthistatus hei	2962409	SRX16105721.PFspades_4	117	1.789474	CP017420.4630040.4631580	Bacteria;Proteobacteria;Gammaproteobacteria;Burkholderiales;Comamonadaceae;Delftia;Delftia tsuruhatensis	100	1498	-1
SRX15803946	mitochondrial genome of Nigidius sinicus	2643141337	1	Nigidius sinicus	2950530	SRX15803946.PFspades_1	1702	102.060876	KP419151.1.1859	Eukaryota;Amorphea;Obazoa;Opisthokonta;Holozoa;Choanozoa;Metazoa;Animalia;BCP clade;Bilateria;Protostomia;Ecdysozoa;Arthropoda;Hexapoda;Insecta;Pterygota;Neoptera;Coleoptera;Lucanus sp. CO225	99.4	1860	-1
SRX15803946	mitochondrial genome of Nigidius sinicus	2643141337	1	Nigidius sinicus	2950530	SRX15803946.PFspades_2	501	31.152726	AB028137.1.1770	Eukaryota;Amorphea;Obazoa;Opisthokonta;Nucletmycea;Fungi;Dikarya;Ascomycota;Pezizomycotina;Eurotiomycetes;Eurotiales;Aspergillaceae;Penicillium;Penicillium expansum	100	1770	-1
SRX15803946	mitochondrial genome of Nigidius sinicus	2643141337	1	Nigidius sinicus	2950530	SRX15803946.PFspades_4	342	28.945225	JYNM02000006.17442.18884	Bacteria;Proteobacteria;Alphaproteobacteria;Rickettsiales;Mitochondria;Penicillium solitum	99.6	1440	-1
SRX15803946	mitochondrial genome of Nigidius sinicus	2643141337	1	Nigidius sinicus	2950530	SRX15803946.PFspades_3	220	27.528648	GBMG01025672.572.2473	Eukaryota;Amorphea;Obazoa;Opisthokonta;Holozoa;Choanozoa;Metazoa;Animalia;BCP clade;Bilateria;Protostomia;Ecdysozoa;Arthropoda;Hexapoda;Insecta;Pterygota;Neoptera;Hymenoptera;Eumenes papillarius	97.9	1911	-1
SRX15803946	mitochondrial genome of Nigidius sinicus	2643141337	1	Nigidius sinicus	2950530	SRX15803946.PFspades_5	48	5.065415	KJ461201.1.1911	Eukaryota;Amorphea;Obazoa;Opisthokonta;Holozoa;Choanozoa;Metazoa;Animalia;BCP clade;Bilateria;Protostomia;Ecdysozoa;Arthropoda;Hexapoda;Insecta;Pterygota;Neoptera;Hemiptera;Corythucha ciliata (sycamore lace bug)	99.5	1310	-1
ERX6565101	Illumina NovaSeq 6000 paired end sequencing; Raw reads: Phyllotreta_striolata_HiC	57396608421	1	Phyllotreta striolata	444603	NA	NA	NA	NA	NA	NA	NA	NA
ERX6564979	Illumina NovaSeq 6000 paired end sequencing; Raw reads: Ceutorhynchus_assimilis_HiC	43714267119	1	Ceutorhynchus assimilis	467358	ERX6564979.PFspades_9	13802	160.672444	KJ995968.1.1463	Bacteria;Proteobacteria;Alphaproteobacteria;Rickettsiales;Rickettsiaceae;Rickettsia;uncultured bacterium	98.7	1461	-1
ERX6564979	Illumina NovaSeq 6000 paired end sequencing; Raw reads: Ceutorhynchus_assimilis_HiC	43714267119	1	Ceutorhynchus assimilis	467358	ERX6564979.PFspades_4	8619	57.901718	KC671621.1.1807	Eukaryota;Amorphea;Obazoa;Opisthokonta;Nucletmycea;Fungi;Dikarya;Ascomycota;Pezizomycotina;Dothideomycetes;Capnodiales;Cladosporiaceae;Cladosporium;uncultured fungus	98.6	1789	-1
ERX6564979	Illumina NovaSeq 6000 paired end sequencing; Raw reads: Ceutorhynchus_assimilis_HiC	43714267119	1	Ceutorhynchus assimilis	467358	ERX6564979.PFspades_10	2064	29.108377	MKFI01000007.444378.445846	Bacteria;Proteobacteria;Alphaproteobacteria;Rhizobiales;Xanthobacteraceae;Bradyrhizobium;Bradyrhizobium sp. SEMIA 6399	100	1469	-1
ERX6564979	Illumina NovaSeq 6000 paired end sequencing; Raw reads: Ceutorhynchus_assimilis_HiC	43714267119	1	Ceutorhynchus assimilis	467358	ERX6564979.PFspades_13	1427	26.997339	AY457074.1.1482	Bacteria;Actinobacteriota;Actinobacteria;Corynebacteriales;Mycobacteriaceae;Mycobacterium;Mycobacterium mucogenicum	99.1	1330	-1
ERX6564979	Illumina NovaSeq 6000 paired end sequencing; Raw reads: Ceutorhynchus_assimilis_HiC	43714267119	1	Ceutorhynchus assimilis	467358	ERX6564979.PFspades_5	1276	10.438918	AJ232939.1.1755	Eukaryota;Amorphea;Obazoa;Opisthokonta;Nucletmycea;Fungi;Dikarya;Ascomycota;Pezizomycotina;Eurotiomycetes;Chaetothyriales;Herpotrichiellaceae;Capronia;Capronia coronata	99.8	1747	-1
ERX6564979	Illumina NovaSeq 6000 paired end sequencing; Raw reads: Ceutorhynchus_assimilis_HiC	43714267119	1	Ceutorhynchus assimilis	467358	ERX6564979.PFspades_6	1100	12.620385	LVCI01000074.295.1700	Bacteria;Proteobacteria;Alphaproteobacteria;Rickettsiales;Mitochondria;Fonsecaea multimorphosa	90.6	1423	-1
ERX6564979	Illumina NovaSeq 6000 paired end sequencing; Raw reads: Ceutorhynchus_assimilis_HiC	43714267119	1	Ceutorhynchus assimilis	467358	ERX6564979.PFspades_8	842	9.767461	CBTT010008867.52.1999	Eukaryota;Amorphea;Obazoa;Opisthokonta;Holozoa;Choanozoa;Metazoa;Animalia;BCP clade;Bilateria;Protostomia;Ecdysozoa;Arthropoda;Hexapoda;Insecta;Pterygota;Neoptera;Diptera;Chironomus tentans	99.5	1947	-1
ERX6564979	Illumina NovaSeq 6000 paired end sequencing; Raw reads: Ceutorhynchus_assimilis_HiC	43714267119	1	Ceutorhynchus assimilis	467358	ERX6564979.PFspades_7	659	7.507276	AOIX01035999.4765.6561	Eukaryota;Archaeplastida;Chloroplastida;Charophyta;Phragmoplastophyta;Streptophyta;Embryophyta;Tracheophyta;Spermatophyta;Magnoliophyta;Brassicales;Brassica;Brassica oleracea var. capitata (cabbage)	99.4	1797	-1
ERX6564979	Illumina NovaSeq 6000 paired end sequencing; Raw reads: Ceutorhynchus_assimilis_HiC	43714267119	1	Ceutorhynchus assimilis	467358	ERX6564979.PFspades_14	327	7.146165	HADL01018443.69.1552	Bacteria;Proteobacteria;Alphaproteobacteria;Rickettsiales;Anaplasmataceae;Wolbachia;Calligrapha confluens	99.6	1167	-1
ERX6564712	Illumina NovaSeq 6000 paired end sequencing; Raw reads: Phaedon_cochleariae_HiC	28507298150	1	Phaedon cochleariae	80249	ERX6564712.PFspades_1	79454	66.558203	JN619050.1.1899	Eukaryota;Amorphea;Obazoa;Opisthokonta;Holozoa;Choanozoa;Metazoa;Animalia;BCP clade;Bilateria;Protostomia;Ecdysozoa;Arthropoda;Hexapoda;Insecta;Pterygota;Neoptera;Coleoptera;Gastrophysa viridula	98.8	1897	-1
ERX6564712	Illumina NovaSeq 6000 paired end sequencing; Raw reads: Phaedon_cochleariae_HiC	28507298150	1	Phaedon cochleariae	80249	ERX6564712.PFspades_2	5791	28.986929	AOIX01035999.4765.6561	Eukaryota;Archaeplastida;Chloroplastida;Charophyta;Phragmoplastophyta;Streptophyta;Embryophyta;Tracheophyta;Spermatophyta;Magnoliophyta;Brassicales;Brassica;Brassica oleracea var. capitata (cabbage)	99.5	1797	-1
ERX6564712	Illumina NovaSeq 6000 paired end sequencing; Raw reads: Phaedon_cochleariae_HiC	28507298150	1	Phaedon cochleariae	80249	ERX6564712.PFspades_3	3638	19.904498	AJ749819.1.1379	Eukaryota;Amorphea;Obazoa;Opisthokonta;Nucletmycea;Fungi;Microsporidia;Mrazekiidae;Schroedera;Schroedera airthreyi	71.1	1317	-1
ERX6564712	Illumina NovaSeq 6000 paired end sequencing; Raw reads: Phaedon_cochleariae_HiC	28507298150	1	Phaedon cochleariae	80249	ERX6564712.PFspades_6	2352	24.58132	KJ995968.1.1463	Bacteria;Proteobacteria;Alphaproteobacteria;Rickettsiales;Rickettsiaceae;Rickettsia;uncultured bacterium	99.7	1461	-1
ERX6564712	Illumina NovaSeq 6000 paired end sequencing; Raw reads: Phaedon_cochleariae_HiC	28507298150	1	Phaedon cochleariae	80249	ERX6564712.PFspades_5	486	4.969472	AP000423.136147.137637	Bacteria;Cyanobacteria;Cyanobacteriia;Chloroplast;Arabidopsis thaliana (thale cress)	100	1470	-1
ERX6564712	Illumina NovaSeq 6000 paired end sequencing; Raw reads: Phaedon_cochleariae_HiC	28507298150	1	Phaedon cochleariae	80249	ERX6564712.PFspades_8	239	4.113793	HADL01018443.69.1552	Bacteria;Proteobacteria;Alphaproteobacteria;Rickettsiales;Anaplasmataceae;Wolbachia;Calligrapha confluens	96.5	1246	-1
ERX6562184	Illumina NovaSeq 6000 paired end sequencing; Raw reads: diabrotica_balteata_HiC	23155541763	1	Diabrotica balteata	107213	ERX6562184.PFspades_1	14263	26.264716	JQ581037.3310.5220	Eukaryota;Amorphea;Obazoa;Opisthokonta;Holozoa;Choanozoa;Metazoa;Animalia;BCP clade;Bilateria;Protostomia;Ecdysozoa;Arthropoda;Hexapoda;Insecta;Pterygota;Neoptera;Coleoptera;Diabrotica virgifera virgifera (western corn rootworm)	99.4	1911	-1
ERX6559989	Illumina NovaSeq 6000 paired end sequencing; Raw reads: Psylliodes_chrysocephala_HiC	55872494963	1	Psylliodes chrysocephala	2598218	ERX6559989.PFspades_3	422	6.909797	CP001391.1289969.1291473	Bacteria;Proteobacteria;Alphaproteobacteria;Rickettsiales;Anaplasmataceae;Wolbachia;Wolbachia sp. wRi	99.6	1480	-1
ERX6552031	Illumina NovaSeq 6000 paired end sequencing; Raw reads: diabrotica_balteata_10X	24625444581	1	Diabrotica balteata	107213	NA	NA	NA	NA	NA	NA	NA	NA
ERX6551669	Illumina NovaSeq 6000 paired end sequencing; Raw reads: Psylliodes_chrysocephala_10Xref	47513191686	1	Psylliodes chrysocephala	2598218	ERX6551669.PFspades_1	214	2.918907	KC671621.1.1807	Eukaryota;Amorphea;Obazoa;Opisthokonta;Nucletmycea;Fungi;Dikarya;Ascomycota;Pezizomycotina;Dothideomycetes;Capnodiales;Cladosporiaceae;Cladosporium;uncultured fungus	98.6	1789	-1
ERX6551669	Illumina NovaSeq 6000 paired end sequencing; Raw reads: Psylliodes_chrysocephala_10Xref	47513191686	1	Psylliodes chrysocephala	2598218	ERX6551669.PFspades_3	126	2.497506	CP001391.1289969.1291473	Bacteria;Proteobacteria;Alphaproteobacteria;Rickettsiales;Anaplasmataceae;Wolbachia;Wolbachia sp. wRi	99.2	1460	-1
ERX6551276	Illumina NovaSeq 6000 paired end sequencing; Raw reads: Psylliodes_chrysocephala_10XMale	19447035889	1	Psylliodes chrysocephala	2598218	ERX6551276.PFspades_1	30436	231.766013	JN619269.1.1904	Eukaryota;Amorphea;Obazoa;Opisthokonta;Holozoa;Choanozoa;Metazoa;Animalia;BCP clade;Bilateria;Protostomia;Ecdysozoa;Arthropoda;Hexapoda;Insecta;Pterygota;Neoptera;Coleoptera;Hermaeophaga mercurialis	99.2	1898	-1
ERX6551275	Illumina NovaSeq 6000 paired end sequencing; Raw reads: Psylliodes_chrysocephala_10XFemale	17130770177	1	Psylliodes chrysocephala	2598218	ERX6551275.PFspades_1	25525	194.771824	JN619269.1.1904	Eukaryota;Amorphea;Obazoa;Opisthokonta;Holozoa;Choanozoa;Metazoa;Animalia;BCP clade;Bilateria;Protostomia;Ecdysozoa;Arthropoda;Hexapoda;Insecta;Pterygota;Neoptera;Coleoptera;Hermaeophaga mercurialis	99.2	1898	-1
ERX6551275	Illumina NovaSeq 6000 paired end sequencing; Raw reads: Psylliodes_chrysocephala_10XFemale	17130770177	1	Psylliodes chrysocephala	2598218	ERX6551275.PFspades_2	64	1.202276	EU167592.1.3039	Eukaryota;Amorphea;Obazoa;Opisthokonta;Nucletmycea;Fungi;Dikarya;Ascomycota;Pezizomycotina;Dothideomycetes;Capnodiales;Cladosporiaceae;Cladosporium;Cladosporium sp. CBS 266.53	97.6	1680	-1
ERX6551275	Illumina NovaSeq 6000 paired end sequencing; Raw reads: Psylliodes_chrysocephala_10XFemale	17130770177	1	Psylliodes chrysocephala	2598218	ERX6551275.PFspades_3	56	1.192771	CP001391.1289969.1291473	Bacteria;Proteobacteria;Alphaproteobacteria;Rickettsiales;Anaplasmataceae;Wolbachia;Wolbachia sp. wRi	99.4	1264	-1
ERX6535246	Illumina NovaSeq 6000 paired end sequencing; Raw reads: Diabrotica_virgifera_virgifera_HiC	55955590908	1	Diabrotica virgifera virgifera	50390	NA	NA	NA	NA	NA	NA	NA	NA
ERX9148893	Illumina NovaSeq 6000 paired end sequencing; Raw reads: Agriotes_lineatus_Hic	30134822651	1	Agriotes lineatus	292458	NA	NA	NA	NA	NA	NA	NA	NA
SRX15703865	WGS of Red Palm Weevil: Adult male replicate 2	11141817579	1	Rhynchophorus ferrugineus	354439	SRX15703865.PFspades_1	92503	772.94965	AJ850018.1.1908	Eukaryota;Amorphea;Obazoa;Opisthokonta;Holozoa;Choanozoa;Metazoa;Animalia;BCP clade;Bilateria;Protostomia;Ecdysozoa;Arthropoda;Hexapoda;Insecta;Pterygota;Neoptera;Coleoptera;Rhynchophorus palmarum	97.2	1910	-1
SRX15703865	WGS of Red Palm Weevil: Adult male replicate 2	11141817579	1	Rhynchophorus ferrugineus	354439	SRX15703865.PFspades_2	11382	122.332923	CP023527.16653.18208	Bacteria;Proteobacteria;Gammaproteobacteria;Enterobacterales;Enterobacteriaceae;Escherichia-Shigella;Citrobacter koseri	99.4	1522	-1
SRX15703865	WGS of Red Palm Weevil: Adult male replicate 2	11141817579	1	Rhynchophorus ferrugineus	354439	SRX15703865.PFspades_14	556	7.531006	AY014175.1.1450	Bacteria;Proteobacteria;Alphaproteobacteria;Rhodobacterales;Rhodobacteraceae;Paracoccus;Paracoccus solventivorans	97.3	1438	-1
SRX15703865	WGS of Red Palm Weevil: Adult male replicate 2	11141817579	1	Rhynchophorus ferrugineus	354439	SRX15703865.PFspades_9	502	6.568487	FJ542872.1.1446	Bacteria;Proteobacteria;Alphaproteobacteria;Rhizobiales;Rhizobiaceae;Mesorhizobium;uncultured Rhizobiales bacterium	99.7	1446	-1
SRX15703865	WGS of Red Palm Weevil: Adult male replicate 2	11141817579	1	Rhynchophorus ferrugineus	354439	SRX15703865.PFspades_13	453	5.803895	CP024958.461250.462801	Bacteria;Firmicutes;Bacilli;Lactobacillales;Streptococcaceae;Lactococcus;Lactococcus lactis	100	1528	-1
SRX15703865	WGS of Red Palm Weevil: Adult male replicate 2	11141817579	1	Rhynchophorus ferrugineus	354439	SRX15703865.PFspades_10	415	5.783078	CP023972.2048084.2049635	Bacteria;Proteobacteria;Gammaproteobacteria;Enterobacterales;Pasteurellaceae;Pasteurella;Pasteurella multocida	92.1	1523	-1
SRX15703865	WGS of Red Palm Weevil: Adult male replicate 2	11141817579	1	Rhynchophorus ferrugineus	354439	SRX15703865.PFspades_16	361	4.73911	KC865714.1.1308	Bacteria;Bacteroidota;Bacteroidia;Bacteroidales;Dysgonomonadaceae;Dysgonomonas;uncultured Dysgonomonas sp.	98.2	1308	-1
SRX15703865	WGS of Red Palm Weevil: Adult male replicate 2	11141817579	1	Rhynchophorus ferrugineus	354439	SRX15703865.PFspades_5	319	3.83178	CP015249.1022477.1024017	Bacteria;Proteobacteria;Gammaproteobacteria;Xanthomonadales;Rhodanobacteraceae;Dokdonella;Dokdonella koreensis DS-123	99.7	1514	-1
SRX15703865	WGS of Red Palm Weevil: Adult male replicate 2	11141817579	1	Rhynchophorus ferrugineus	354439	SRX15703865.PFspades_3	305	3.795775	ACXQ02000318.608795.610581	Eukaryota;Amorphea;Obazoa;Opisthokonta;Nucletmycea;Fungi;Dikarya;Ascomycota;Pezizomycotina;Sordariomycetes;Ophiostomatales;Ophiostomataceae;Grosmannia;Grosmannia clavigera kw1407	97.4	1776	-1
SRX15703865	WGS of Red Palm Weevil: Adult male replicate 2	11141817579	1	Rhynchophorus ferrugineus	354439	SRX15703865.PFspades_24	294	3.48061	CP018151.2298116.2299643	Bacteria;Actinobacteriota;Actinobacteria;Micrococcales;Microbacteriaceae;Microbacterium;Microbacterium sp. 1.5R	97.7	1505	-1
SRX15703865	WGS of Red Palm Weevil: Adult male replicate 2	11141817579	1	Rhynchophorus ferrugineus	354439	SRX15703865.PFspades_8	249	3.300265	KM462052.1.1529	Bacteria;Proteobacteria;Gammaproteobacteria;Burkholderiales;Aquaspirillaceae;Aquaspirillum;Aquaspirillum sp. feline oral taxon 082	90	1517	-1
SRX15703865	WGS of Red Palm Weevil: Adult male replicate 2	11141817579	1	Rhynchophorus ferrugineus	354439	SRX15703865.PFspades_23	247	4.241895	JQ426954.1.1499	Bacteria;Proteobacteria;Gammaproteobacteria;Xanthomonadales;Xanthomonadaceae;Luteimonas;uncultured bacterium	99.2	1252	-1
SRX15703865	WGS of Red Palm Weevil: Adult male replicate 2	11141817579	1	Rhynchophorus ferrugineus	354439	SRX15703865.PFspades_18	229	3.620798	LC036226.1.1496	Bacteria;Bacteroidota;Bacteroidia;Bacteroidales;Paludibacteraceae;H1;uncultured Paludibacter sp.	93.2	1496	-1
SRX15703865	WGS of Red Palm Weevil: Adult male replicate 2	11141817579	1	Rhynchophorus ferrugineus	354439	SRX15703865.PFspades_11	217	3.097285	EF174261.1.1480	Bacteria;Bacteroidota;Bacteroidia;Bacteroidetes VC2.1 Bac22;uncultured bacterium	96.7	1481	-1
SRX15703865	WGS of Red Palm Weevil: Adult male replicate 2	11141817579	1	Rhynchophorus ferrugineus	354439	SRX15703865.PFspades_12	202	2.432775	CP024929.707800.709329	Bacteria;Firmicutes;Bacilli;Lactobacillales;Lactobacillaceae;Leuconostoc;Leuconostoc citreum	98.8	1531	-1
SRX15703865	WGS of Red Palm Weevil: Adult male replicate 2	11141817579	1	Rhynchophorus ferrugineus	354439	SRX15703865.PFspades_7	200	2.354458	LC072673.1.1511	Bacteria;Actinobacteriota;Actinobacteria;Corynebacteriales;Nocardiaceae;Gordonia;Gordonia lacunae	98	1503	-1
SRX15703865	WGS of Red Palm Weevil: Adult male replicate 2	11141817579	1	Rhynchophorus ferrugineus	354439	SRX15703865.PFspades_6	196	2.891304	FJ674908.1.1391	Bacteria;Bacteroidota;Bacteroidia;Flavobacteriales;Weeksellaceae;uncultured;uncultured bacterium	98.6	1391	-1
SRX15703865	WGS of Red Palm Weevil: Adult male replicate 2	11141817579	1	Rhynchophorus ferrugineus	354439	SRX15703865.PFspades_15	147	1.955576	JN713414.1.1433	Bacteria;Patescibacteria;Saccharimonadia;Saccharimonadales;Saccharimonadaceae;TM7a;TM7 phylum sp. canine oral taxon 250	96.8	1433	-1
SRX15703865	WGS of Red Palm Weevil: Adult male replicate 2	11141817579	1	Rhynchophorus ferrugineus	354439	SRX15703865.PFspades_22	128	2.172452	KJ734937.1.1453	Bacteria;Chloroflexi;Anaerolineae;SBR1031;A4b;uncultured bacterium	94.2	1457	-1
SRX15703865	WGS of Red Palm Weevil: Adult male replicate 2	11141817579	1	Rhynchophorus ferrugineus	354439	SRX15703865.PFspades_4	127	1.556982	LBNG01000280.12439.14217	Eukaryota;Amorphea;Obazoa;Opisthokonta;Nucletmycea;Fungi;Dikarya;Ascomycota;Saccharomycotina;Saccharomycetes;Saccharomycetales;Debaryomycetaceae;Candida-Lodderomyces clade;Lacazia loboi	99.5	1780	-1
SRX15703865	WGS of Red Palm Weevil: Adult male replicate 2	11141817579	1	Rhynchophorus ferrugineus	354439	SRX15703865.PFspades_38	102	1.672727	FJ550344.1.1528	Bacteria;Proteobacteria;Gammaproteobacteria;Pseudomonadales;Moraxellaceae;Acinetobacter;Acinetobacter baumannii	97.2	1334	-1
SRX15703865	WGS of Red Palm Weevil: Adult male replicate 2	11141817579	1	Rhynchophorus ferrugineus	354439	SRX15703865.PFspades_27	96	1.664209	CP024988.96739.98255	Bacteria;Actinobacteriota;Actinobacteria;Corynebacteriales;Corynebacteriaceae;Corynebacterium;Corynebacterium provencense	100	1324	-1
SRX15703865	WGS of Red Palm Weevil: Adult male replicate 2	11141817579	1	Rhynchophorus ferrugineus	354439	SRX15703865.PFspades_19	93	1.464774	CP024965.298311.299823	Bacteria;Firmicutes;Bacilli;Entomoplasmatales;Entomoplasmataceae;Entomoplasma;Entomoplasma somnilux	98.1	1352	-1
SRX15703865	WGS of Red Palm Weevil: Adult male replicate 2	11141817579	1	Rhynchophorus ferrugineus	354439	SRX15703865.PFspades_46	88	2.376138	FAQS01038997.51.1616	Bacteria;Proteobacteria;Gammaproteobacteria;Enterobacterales;Orbaceae;Orbus;Heliconius cydno chioneus	97.4	969	-1
SRX15703865	WGS of Red Palm Weevil: Adult male replicate 2	11141817579	1	Rhynchophorus ferrugineus	354439	SRX15703865.PFspades_25	86	1.367882	KT893473.1.1475	Bacteria;Planctomycetota;Planctomycetes;Planctomycetales;Rubinisphaeraceae;Rubinisphaera;uncultured Rubinisphaera sp.	99.1	1473	-1
SRX15703865	WGS of Red Palm Weevil: Adult male replicate 2	11141817579	1	Rhynchophorus ferrugineus	354439	SRX15703865.PFspades_20	83	1.307977	LC093399.1.1483	Bacteria;Acidobacteriota;Blastocatellia;Blastocatellales;Blastocatellaceae;uncultured;uncultured Acidobacteria bacterium	98.2	1484	-1
SRX15703865	WGS of Red Palm Weevil: Adult male replicate 2	11141817579	1	Rhynchophorus ferrugineus	354439	SRX15703865.PFspades_30	79	1.44733	LT906468.4476135.4477650	Bacteria;Bacteroidota;Bacteroidia;Sphingobacteriales;Sphingobacteriaceae;Sphingobacterium;Sphingobacterium mizutaii	92.7	1399	-1
SRX15703865	WGS of Red Palm Weevil: Adult male replicate 2	11141817579	1	Rhynchophorus ferrugineus	354439	SRX15703865.PFspades_44	75	1.449416	CP008856.6294976.6296519	Bacteria;Proteobacteria;Gammaproteobacteria;Pseudomonadales;Pseudomonadaceae;Pseudomonas;Pseudomonas aeruginosa	99	1145	-1
SRX15703865	WGS of Red Palm Weevil: Adult male replicate 2	11141817579	1	Rhynchophorus ferrugineus	354439	SRX15703865.PFspades_21	75	1.430189	X90471.1.1405	Bacteria;Firmicutes;Clostridia;Peptostreptococcales-Tissierellales;Family XI;Peptoniphilus;Peptostreptococcus sp.	92.7	1406	-1
SRX15703865	WGS of Red Palm Weevil: Adult male replicate 2	11141817579	1	Rhynchophorus ferrugineus	354439	SRX15703865.PFspades_29	74	1.288172	LNYW01000074.134281.135804	Bacteria;Proteobacteria;Gammaproteobacteria;Legionellales;Legionellaceae;Legionella;Legionella shakespearei DSM 23087	96.6	1471	-1
SRX15703865	WGS of Red Palm Weevil: Adult male replicate 2	11141817579	1	Rhynchophorus ferrugineus	354439	SRX15703865.PFspades_32	72	1.29616	KM409450.1.1418	Bacteria;Proteobacteria;Gammaproteobacteria;Burkholderiales;Comamonadaceae;Corticibacter;Corticibacter populi	97	1364	-1
SRX15703865	WGS of Red Palm Weevil: Adult male replicate 2	11141817579	1	Rhynchophorus ferrugineus	354439	SRX15703865.PFspades_34	66	1.164352	HM317142.1.1384	Bacteria;Firmicutes;Negativicutes;Veillonellales-Selenomonadales;Veillonellaceae;Negativicoccus;uncultured bacterium	95.1	1360	-1
SRX15703865	WGS of Red Palm Weevil: Adult male replicate 2	11141817579	1	Rhynchophorus ferrugineus	354439	SRX15703865.PFspades_17	57	0.993942	AM997884.1.1511	Bacteria;Verrucomicrobiota;Verrucomicrobiae;Verrucomicrobiales;DEV007;uncultured deep-sea bacterium	89.4	1190	-1
SRX15703865	WGS of Red Palm Weevil: Adult male replicate 2	11141817579	1	Rhynchophorus ferrugineus	354439	SRX15703865.PFspades_26	43	0.745642	AY326462.1.1473	Bacteria;Firmicutes;Clostridia;Peptostreptococcales-Tissierellales;Peptostreptococcaceae;Peptostreptococcus;Peptostreptococcus anaerobius	96.2	1304	-1
SRX15703865	WGS of Red Palm Weevil: Adult male replicate 2	11141817579	1	Rhynchophorus ferrugineus	354439	SRX15703865.PFspades_50	39	1.305804	LN564371.1.1347	Bacteria;Bacteroidota;Bacteroidia;Cytophagales;Spirosomaceae;Leadbetterella;uncultured bacterium	97.7	1018	-1
SRX15703865	WGS of Red Palm Weevil: Adult male replicate 2	11141817579	1	Rhynchophorus ferrugineus	354439	SRX15703865.PFspades_52	27	0.724419	AJ233905.1.1521	Bacteria;Myxococcota;Myxococcia;Myxococcales;Myxococcaceae;Archangium;Archangium violaceum	96.2	992	-1
SRX15703864	WGS of Red Palm Weevil: Adult male replicate 1	10898301017	1	Rhynchophorus ferrugineus	354439	SRX15703864.PFspades_3	107006	1073.099167	AJ850018.1.1908	Eukaryota;Amorphea;Obazoa;Opisthokonta;Holozoa;Choanozoa;Metazoa;Animalia;BCP clade;Bilateria;Protostomia;Ecdysozoa;Arthropoda;Hexapoda;Insecta;Pterygota;Neoptera;Coleoptera;Rhynchophorus palmarum	97.2	1860	-1
SRX15703864	WGS of Red Palm Weevil: Adult male replicate 1	10898301017	1	Rhynchophorus ferrugineus	354439	SRX15703864.PFspades_2	8889	42.653123	CP029736.728048.729590	Bacteria;Proteobacteria;Gammaproteobacteria;Enterobacterales;Morganellaceae;Providencia;Providencia rettgeri	99.7	1520	-1
SRX15703864	WGS of Red Palm Weevil: Adult male replicate 1	10898301017	1	Rhynchophorus ferrugineus	354439	SRX15703864.PFspades_1	774	8.544225	ACXQ02000318.608795.610581	Eukaryota;Amorphea;Obazoa;Opisthokonta;Nucletmycea;Fungi;Dikarya;Ascomycota;Pezizomycotina;Sordariomycetes;Ophiostomatales;Ophiostomataceae;Grosmannia;Grosmannia clavigera kw1407	97.4	1776	-1
SRX15703864	WGS of Red Palm Weevil: Adult male replicate 1	10898301017	1	Rhynchophorus ferrugineus	354439	SRX15703864.PFspades_7	735	9.079698	KC865714.1.1308	Bacteria;Bacteroidota;Bacteroidia;Bacteroidales;Dysgonomonadaceae;Dysgonomonas;uncultured Dysgonomonas sp.	98.2	1308	-1
SRX15703864	WGS of Red Palm Weevil: Adult male replicate 1	10898301017	1	Rhynchophorus ferrugineus	354439	SRX15703864.PFspades_13	483	6.105624	CP024958.461250.462801	Bacteria;Firmicutes;Bacilli;Lactobacillales;Streptococcaceae;Lactococcus;Lactococcus lactis	100	1528	-1
SRX15703864	WGS of Red Palm Weevil: Adult male replicate 1	10898301017	1	Rhynchophorus ferrugineus	354439	SRX15703864.PFspades_8	391	4.632671	FJ542872.1.1446	Bacteria;Proteobacteria;Alphaproteobacteria;Rhizobiales;Rhizobiaceae;Mesorhizobium;uncultured Rhizobiales bacterium	99.9	1446	-1
SRX15703864	WGS of Red Palm Weevil: Adult male replicate 1	10898301017	1	Rhynchophorus ferrugineus	354439	SRX15703864.PFspades_5	385	4.673993	AWZR01000002.313150.314674	Bacteria;Proteobacteria;Gammaproteobacteria;Xanthomonadales;Xanthomonadaceae;Luteimonas;Luteimonas sp. J29	98.4	1525	-1
SRX15703864	WGS of Red Palm Weevil: Adult male replicate 1	10898301017	1	Rhynchophorus ferrugineus	354439	SRX15703864.PFspades_22	380	5.789891	HQ336256.1.1400	Bacteria;Proteobacteria;Alphaproteobacteria;Rhodobacterales;Rhodobacteraceae;Paracoccus;Paracoccus limosus	98.6	1400	-1
SRX15703864	WGS of Red Palm Weevil: Adult male replicate 1	10898301017	1	Rhynchophorus ferrugineus	354439	SRX15703864.PFspades_11	367	5.261184	CP023972.2048084.2049635	Bacteria;Proteobacteria;Gammaproteobacteria;Enterobacterales;Pasteurellaceae;Pasteurella;Pasteurella multocida	92.1	1523	-1
SRX15703864	WGS of Red Palm Weevil: Adult male replicate 1	10898301017	1	Rhynchophorus ferrugineus	354439	SRX15703864.PFspades_6	361	4.287083	CP015249.1022477.1024017	Bacteria;Proteobacteria;Gammaproteobacteria;Xanthomonadales;Rhodanobacteraceae;Dokdonella;Dokdonella koreensis DS-123	99.7	1514	-1
SRX15703864	WGS of Red Palm Weevil: Adult male replicate 1	10898301017	1	Rhynchophorus ferrugineus	354439	SRX15703864.PFspades_16	356	5.003305	EF174261.1.1480	Bacteria;Bacteroidota;Bacteroidia;Bacteroidetes VC2.1 Bac22;uncultured bacterium	96.7	1481	-1
SRX15703864	WGS of Red Palm Weevil: Adult male replicate 1	10898301017	1	Rhynchophorus ferrugineus	354439	SRX15703864.PFspades_10	330	4.424473	KM462052.1.1529	Bacteria;Proteobacteria;Gammaproteobacteria;Burkholderiales;Aquaspirillaceae;Aquaspirillum;Aquaspirillum sp. feline oral taxon 082	90	1517	-1
SRX15703864	WGS of Red Palm Weevil: Adult male replicate 1	10898301017	1	Rhynchophorus ferrugineus	354439	SRX15703864.PFspades_18	306	2.934418	KT251045.1.1486	Bacteria;Actinobacteriota;Actinobacteria;Micrococcales;Microbacteriaceae;Microbacterium;uncultured bacterium	99.4	1488	-1
SRX15703864	WGS of Red Palm Weevil: Adult male replicate 1	10898301017	1	Rhynchophorus ferrugineus	354439	SRX15703864.PFspades_9	250	3.298707	FJ674908.1.1391	Bacteria;Bacteroidota;Bacteroidia;Flavobacteriales;Weeksellaceae;uncultured;uncultured bacterium	98.6	1391	-1
SRX15703864	WGS of Red Palm Weevil: Adult male replicate 1	10898301017	1	Rhynchophorus ferrugineus	354439	SRX15703864.PFspades_4	242	2.880409	LBNG01000280.12439.14217	Eukaryota;Amorphea;Obazoa;Opisthokonta;Nucletmycea;Fungi;Dikarya;Ascomycota;Saccharomycotina;Saccharomycetes;Saccharomycetales;Debaryomycetaceae;Candida-Lodderomyces clade;Lacazia loboi	99.7	1780	-1
SRX15703864	WGS of Red Palm Weevil: Adult male replicate 1	10898301017	1	Rhynchophorus ferrugineus	354439	SRX15703864.PFspades_14	206	2.986555	LC036226.1.1496	Bacteria;Bacteroidota;Bacteroidia;Bacteroidales;Paludibacteraceae;H1;uncultured Paludibacter sp.	93.2	1496	-1
SRX15703864	WGS of Red Palm Weevil: Adult male replicate 1	10898301017	1	Rhynchophorus ferrugineus	354439	SRX15703864.PFspades_21	185	2.325171	CP024929.707800.709329	Bacteria;Firmicutes;Bacilli;Lactobacillales;Lactobacillaceae;Leuconostoc;Leuconostoc citreum	98.8	1531	-1
SRX15703864	WGS of Red Palm Weevil: Adult male replicate 1	10898301017	1	Rhynchophorus ferrugineus	354439	SRX15703864.PFspades_30	177	2.947016	KY190777.1.1456	Bacteria;Actinobacteriota;Actinobacteria;Propionibacteriales;Nocardioidaceae;Nocardioides;uncultured bacterium	96.6	1444	-1
SRX15703864	WGS of Red Palm Weevil: Adult male replicate 1	10898301017	1	Rhynchophorus ferrugineus	354439	SRX15703864.PFspades_12	172	2.074343	BACI01000096.25.1542	Bacteria;Actinobacteriota;Actinobacteria;Corynebacteriales;Nocardiaceae;Gordonia;Gordonia alkanivorans NBRC 16433	98	1503	-1
SRX15703864	WGS of Red Palm Weevil: Adult male replicate 1	10898301017	1	Rhynchophorus ferrugineus	354439	SRX15703864.PFspades_26	143	2.242478	KT893473.1.1475	Bacteria;Planctomycetota;Planctomycetes;Planctomycetales;Rubinisphaeraceae;Rubinisphaera;uncultured Rubinisphaera sp.	99.1	1473	-1
SRX15703864	WGS of Red Palm Weevil: Adult male replicate 1	10898301017	1	Rhynchophorus ferrugineus	354439	SRX15703864.PFspades_17	131	1.808957	LT906468.4476135.4477650	Bacteria;Bacteroidota;Bacteroidia;Sphingobacteriales;Sphingobacteriaceae;Sphingobacterium;Sphingobacterium mizutaii	93	1510	-1
SRX15703864	WGS of Red Palm Weevil: Adult male replicate 1	10898301017	1	Rhynchophorus ferrugineus	354439	SRX15703864.PFspades_32	129	2.040166	KC179076.1.1497	Bacteria;Proteobacteria;Gammaproteobacteria;Pseudomonadales;Pseudomonadaceae;Pseudomonas;uncultured bacterium	98.3	1208	-1
SRX15703864	WGS of Red Palm Weevil: Adult male replicate 1	10898301017	1	Rhynchophorus ferrugineus	354439	SRX15703864.PFspades_19	126	1.757488	FPLS01031775.11.1527	Bacteria;Verrucomicrobiota;Verrucomicrobiae;Verrucomicrobiales;Verrucomicrobiaceae;Verrucomicrobium;metagenome	86.3	1540	-1
SRX15703864	WGS of Red Palm Weevil: Adult male replicate 1	10898301017	1	Rhynchophorus ferrugineus	354439	SRX15703864.PFspades_15	117	1.799248	FAQS01038997.51.1616	Bacteria;Proteobacteria;Gammaproteobacteria;Enterobacterales;Orbaceae;Orbus;Heliconius cydno chioneus	94.8	1566	-1
SRX15703864	WGS of Red Palm Weevil: Adult male replicate 1	10898301017	1	Rhynchophorus ferrugineus	354439	SRX15703864.PFspades_24	108	1.588667	HE797849.1.1496	Bacteria;Bacteroidota;Bacteroidia;Cytophagales;Spirosomaceae;Leadbetterella;uncultured bacterium	97.6	1484	-1
SRX15703864	WGS of Red Palm Weevil: Adult male replicate 1	10898301017	1	Rhynchophorus ferrugineus	354439	SRX15703864.PFspades_34	106	1.88478	AY326462.1.1473	Bacteria;Firmicutes;Clostridia;Peptostreptococcales-Tissierellales;Peptostreptococcaceae;Peptostreptococcus;Peptostreptococcus anaerobius	98.4	1357	-1
SRX15703864	WGS of Red Palm Weevil: Adult male replicate 1	10898301017	1	Rhynchophorus ferrugineus	354439	SRX15703864.PFspades_25	101	1.409165	EU439263.1.1807	Eukaryota;Archaeplastida;Chloroplastida;Chlorophyta;Trebouxiophyceae;Chlorellales;Prototheca;Prototheca zopfii var. hydrocarbonea	100	1801	-1
SRX15703864	WGS of Red Palm Weevil: Adult male replicate 1	10898301017	1	Rhynchophorus ferrugineus	354439	SRX15703864.PFspades_23	101	1.310791	KM409450.1.1418	Bacteria;Proteobacteria;Gammaproteobacteria;Burkholderiales;Comamonadaceae;Corticibacter;Corticibacter populi	97	1418	-1
SRX15703864	WGS of Red Palm Weevil: Adult male replicate 1	10898301017	1	Rhynchophorus ferrugineus	354439	SRX15703864.PFspades_33	101	1.721563	AB200302.1.1437	Bacteria;Patescibacteria;Saccharimonadia;Saccharimonadales;Saccharimonadaceae;TM7a;uncultured bacterium	97.2	1244	-1
SRX15703864	WGS of Red Palm Weevil: Adult male replicate 1	10898301017	1	Rhynchophorus ferrugineus	354439	SRX15703864.PFspades_31	98	1.637566	CP024988.96739.98255	Bacteria;Actinobacteriota;Actinobacteria;Corynebacteriales;Corynebacteriaceae;Corynebacterium;Corynebacterium provencense	100	1363	-1
SRX15703864	WGS of Red Palm Weevil: Adult male replicate 1	10898301017	1	Rhynchophorus ferrugineus	354439	SRX15703864.PFspades_29	91	1.465088	CP024965.298311.299823	Bacteria;Firmicutes;Bacilli;Entomoplasmatales;Entomoplasmataceae;Entomoplasma;Entomoplasma somnilux	97.8	1505	-1
SRX15703864	WGS of Red Palm Weevil: Adult male replicate 1	10898301017	1	Rhynchophorus ferrugineus	354439	SRX15703864.PFspades_42	89	2.560147	AB598994.1.1510	Bacteria;Firmicutes;Bacilli;Lactobacillales;Streptococcaceae;Lactococcus;Lactococcus garvieae	100	990	-1
SRX15703864	WGS of Red Palm Weevil: Adult male replicate 1	10898301017	1	Rhynchophorus ferrugineus	354439	SRX15703864.PFspades_20	79	1.328285	X90471.1.1405	Bacteria;Firmicutes;Clostridia;Peptostreptococcales-Tissierellales;Family XI;Peptoniphilus;Peptostreptococcus sp.	92.3	1407	-1
SRX15703864	WGS of Red Palm Weevil: Adult male replicate 1	10898301017	1	Rhynchophorus ferrugineus	354439	SRX15703864.PFspades_27	68	1.209736	LC093399.1.1483	Bacteria;Acidobacteriota;Blastocatellia;Blastocatellales;Blastocatellaceae;uncultured;uncultured Acidobacteria bacterium	98.2	1484	-1
SRX15703864	WGS of Red Palm Weevil: Adult male replicate 1	10898301017	1	Rhynchophorus ferrugineus	354439	SRX15703864.PFspades_28	68	1.078087	FJ671175.1.1403	Bacteria;Myxococcota;Myxococcia;Myxococcales;Myxococcaceae;uncultured;uncultured bacterium	96.9	1403	-1
SRX15703864	WGS of Red Palm Weevil: Adult male replicate 1	10898301017	1	Rhynchophorus ferrugineus	354439	SRX15703864.PFspades_43	45	1.037464	EU289102.1.1473	Bacteria;Firmicutes;Negativicutes;Veillonellales-Selenomonadales;Veillonellaceae;Negativicoccus;uncultured bacterium	95	1141	-1
SRX15703863	WGS of Red Palm Weevil: Adult female replicate 2	11809923643	1	Rhynchophorus ferrugineus	354439	SRX15703863.PFspades_4	122044	1193.484357	AJ850018.1.1908	Eukaryota;Amorphea;Obazoa;Opisthokonta;Holozoa;Choanozoa;Metazoa;Animalia;BCP clade;Bilateria;Protostomia;Ecdysozoa;Arthropoda;Hexapoda;Insecta;Pterygota;Neoptera;Coleoptera;Rhynchophorus palmarum	96.4	1276	-1
SRX15703863	WGS of Red Palm Weevil: Adult female replicate 2	11809923643	1	Rhynchophorus ferrugineus	354439	SRX15703863.PFspades_2	6576	75.908856	LT599049.2413802.2415336	Bacteria;Firmicutes;Bacilli;Lactobacillales;Streptococcaceae;Lactococcus;Lactococcus lactis	100	1527	-1
SRX15703863	WGS of Red Palm Weevil: Adult female replicate 2	11809923643	1	Rhynchophorus ferrugineus	354439	SRX15703863.PFspades_8	2513	28.421758	AP018161.193362.194973	Bacteria;Proteobacteria;Gammaproteobacteria;Enterobacterales;Morganellaceae;endosymbionts;endosymbiont of Rhynchophorus ferrugineus	99.4	1593	-1
SRX15703863	WGS of Red Palm Weevil: Adult female replicate 2	11809923643	1	Rhynchophorus ferrugineus	354439	SRX15703863.PFspades_7	2070	25.187231	JQ072832.1.1393	Bacteria;Firmicutes;Clostridia;Oscillospirales;Ruminococcaceae;uncultured;uncultured bacterium	99.4	1396	-1
SRX15703863	WGS of Red Palm Weevil: Adult female replicate 2	11809923643	1	Rhynchophorus ferrugineus	354439	SRX15703863.PFspades_5	1556	15.633765	AJ233421.1.1482	Bacteria;Proteobacteria;Gammaproteobacteria;Enterobacterales;Budviciaceae;Leminorella;Leminorella grimontii	99.9	1482	-1
SRX15703863	WGS of Red Palm Weevil: Adult female replicate 2	11809923643	1	Rhynchophorus ferrugineus	354439	SRX15703863.PFspades_39	1499	22.050027	CP030932.2520478.2522044	Bacteria;Firmicutes;Bacilli;Lactobacillales;Enterococcaceae;Enterococcus;Enterococcus gilvus	99.7	1539	-1
SRX15703863	WGS of Red Palm Weevil: Adult female replicate 2	11809923643	1	Rhynchophorus ferrugineus	354439	SRX15703863.PFspades_1	1076	11.028877	HG970335.8890014.8891799	Eukaryota;Amorphea;Obazoa;Opisthokonta;Nucletmycea;Fungi;Dikarya;Ascomycota;Pezizomycotina;Sordariomycetes;Hypocreales;Nectriaceae;Fusarium;Fusarium graminearum	99.6	1775	-1
SRX15703863	WGS of Red Palm Weevil: Adult female replicate 2	11809923643	1	Rhynchophorus ferrugineus	354439	SRX15703863.PFspades_17	852	8.988836	AM697339.1.1420	Bacteria;Proteobacteria;Alphaproteobacteria;Rhodobacterales;Rhodobacteraceae;Tabrizicola;uncultured bacterium	96.6	1422	-1
SRX15703863	WGS of Red Palm Weevil: Adult female replicate 2	11809923643	1	Rhynchophorus ferrugineus	354439	SRX15703863.PFspades_6	826	10.765271	CP015249.1022477.1024017	Bacteria;Proteobacteria;Gammaproteobacteria;Xanthomonadales;Rhodanobacteraceae;Dokdonella;Dokdonella koreensis DS-123	99.7	1514	-1
SRX15703863	WGS of Red Palm Weevil: Adult female replicate 2	11809923643	1	Rhynchophorus ferrugineus	354439	SRX15703863.PFspades_12	693	6.594125	HE716934.1.1485	Bacteria;Actinobacteriota;Actinobacteria;Micrococcales;Microbacteriaceae;Microbacterium;Microbacterium sp. LHR-08	99.3	1487	-1
SRX15703863	WGS of Red Palm Weevil: Adult female replicate 2	11809923643	1	Rhynchophorus ferrugineus	354439	SRX15703863.PFspades_11	659	7.719725	AB548674.1.1491	Bacteria;Bacteroidota;Bacteroidia;Bacteroidales;Dysgonomonadaceae;Dysgonomonas;Dysgonomonas capnocytophagoides	99.8	1491	-1
SRX15703863	WGS of Red Palm Weevil: Adult female replicate 2	11809923643	1	Rhynchophorus ferrugineus	354439	SRX15703863.PFspades_9	609	7.477932	AWZR01000002.313150.314674	Bacteria;Proteobacteria;Gammaproteobacteria;Xanthomonadales;Xanthomonadaceae;Luteimonas;Luteimonas sp. J29	98.4	1525	-1
SRX15703863	WGS of Red Palm Weevil: Adult female replicate 2	11809923643	1	Rhynchophorus ferrugineus	354439	SRX15703863.PFspades_59	592	13.472797	KC865714.1.1308	Bacteria;Bacteroidota;Bacteroidia;Bacteroidales;Dysgonomonadaceae;Dysgonomonas;uncultured Dysgonomonas sp.	99.5	867	-1
SRX15703863	WGS of Red Palm Weevil: Adult female replicate 2	11809923643	1	Rhynchophorus ferrugineus	354439	SRX15703863.PFspades_18	541	7.333477	FPLS01013528.14.1504	Bacteria;Bacteroidota;Bacteroidia;Chitinophagales;Saprospiraceae;OLB8;metagenome	96.8	1494	-1
SRX15703863	WGS of Red Palm Weevil: Adult female replicate 2	11809923643	1	Rhynchophorus ferrugineus	354439	SRX15703863.PFspades_13	431	5.207586	FQ312002.438418.439957	Bacteria;Proteobacteria;Gammaproteobacteria;Enterobacterales;Pasteurellaceae;Haemophilus;Haemophilus parainfluenzae T3T1	92.4	1523	-1
SRX15703863	WGS of Red Palm Weevil: Adult female replicate 2	11809923643	1	Rhynchophorus ferrugineus	354439	SRX15703863.PFspades_3	421	4.815408	LBNG01000280.12439.14217	Eukaryota;Amorphea;Obazoa;Opisthokonta;Nucletmycea;Fungi;Dikarya;Ascomycota;Saccharomycotina;Saccharomycetes;Saccharomycetales;Debaryomycetaceae;Candida-Lodderomyces clade;Lacazia loboi	99.7	1780	-1
SRX15703863	WGS of Red Palm Weevil: Adult female replicate 2	11809923643	1	Rhynchophorus ferrugineus	354439	SRX15703863.PFspades_15	405	5.122553	HQ012841.1.1516	Bacteria;Firmicutes;Bacilli;Erysipelotrichales;Erysipelotrichaceae;Erysipelothrix;Firmicutes bacterium enrichment culture clone DhR^2/LM-A04	91.4	1514	-1
SRX15703863	WGS of Red Palm Weevil: Adult female replicate 2	11809923643	1	Rhynchophorus ferrugineus	354439	SRX15703863.PFspades_67	343	7.396865	CP018810.1084873.1086426	Bacteria;Proteobacteria;Gammaproteobacteria;Enterobacterales;Enterobacteriaceae;Citrobacter;Citrobacter freundii	100	990	-1
SRX15703863	WGS of Red Palm Weevil: Adult female replicate 2	11809923643	1	Rhynchophorus ferrugineus	354439	SRX15703863.PFspades_27	339	4.65566	LC036226.1.1496	Bacteria;Bacteroidota;Bacteroidia;Bacteroidales;Paludibacteraceae;H1;uncultured Paludibacter sp.	93.2	1496	-1
SRX15703863	WGS of Red Palm Weevil: Adult female replicate 2	11809923643	1	Rhynchophorus ferrugineus	354439	SRX15703863.PFspades_22	339	4.09103	FJ542872.1.1446	Bacteria;Proteobacteria;Alphaproteobacteria;Rhizobiales;Rhizobiaceae;Mesorhizobium;uncultured Rhizobiales bacterium	99.7	1446	-1
SRX15703863	WGS of Red Palm Weevil: Adult female replicate 2	11809923643	1	Rhynchophorus ferrugineus	354439	SRX15703863.PFspades_10	320	4.094302	KF911229.1.1460	Bacteria;Proteobacteria;Gammaproteobacteria;Xanthomonadales;Rhodanobacteraceae;Pseudofulvimonas;uncultured bacterium	96.7	1460	-1
SRX15703863	WGS of Red Palm Weevil: Adult female replicate 2	11809923643	1	Rhynchophorus ferrugineus	354439	SRX15703863.PFspades_19	319	4.182796	U81738.1.1438	Bacteria;Verrucomicrobiota;Verrucomicrobiae;Opitutales;Puniceicoccaceae;Cerasicoccus;uncultured bacterium	96	1439	-1
SRX15703863	WGS of Red Palm Weevil: Adult female replicate 2	11809923643	1	Rhynchophorus ferrugineus	354439	SRX15703863.PFspades_23	318	4.293149	KF798131.1.1531	Bacteria;Actinobacteriota;Actinobacteria;Actinomycetales;Actinomycetaceae;Actinomyces;uncultured Actinomycetales bacterium	94.4	1520	-1
SRX15703863	WGS of Red Palm Weevil: Adult female replicate 2	11809923643	1	Rhynchophorus ferrugineus	354439	SRX15703863.PFspades_24	276	3.587181	EF469609.1.1491	Bacteria;Proteobacteria;Gammaproteobacteria;Burkholderiales;Comamonadaceae;Pseudacidovorax;Pseudacidovorax intermedius	95.7	1495	-1
SRX15703863	WGS of Red Palm Weevil: Adult female replicate 2	11809923643	1	Rhynchophorus ferrugineus	354439	SRX15703863.PFspades_20	274	3.361195	FJ674908.1.1391	Bacteria;Bacteroidota;Bacteroidia;Flavobacteriales;Weeksellaceae;uncultured;uncultured bacterium	98.6	1391	-1
SRX15703863	WGS of Red Palm Weevil: Adult female replicate 2	11809923643	1	Rhynchophorus ferrugineus	354439	SRX15703863.PFspades_35	213	3.200103	EF174261.1.1480	Bacteria;Bacteroidota;Bacteroidia;Bacteroidetes VC2.1 Bac22;uncultured bacterium	96.7	1481	-1
SRX15703863	WGS of Red Palm Weevil: Adult female replicate 2	11809923643	1	Rhynchophorus ferrugineus	354439	SRX15703863.PFspades_16	195	2.618438	FPLS01031775.11.1527	Bacteria;Verrucomicrobiota;Verrucomicrobiae;Verrucomicrobiales;Verrucomicrobiaceae;Verrucomicrobium;metagenome	86.3	1540	-1
SRX15703863	WGS of Red Palm Weevil: Adult female replicate 2	11809923643	1	Rhynchophorus ferrugineus	354439	SRX15703863.PFspades_14	186	2.446728	AJ629069.1.1499	Bacteria;Firmicutes;Bacilli;Erysipelotrichales;Erysipelotrichaceae;Breznakia;Breznakia pachnodae	96.8	1499	-1
SRX15703863	WGS of Red Palm Weevil: Adult female replicate 2	11809923643	1	Rhynchophorus ferrugineus	354439	SRX15703863.PFspades_70	185	2.662522	AB906414.1.1430	Bacteria;Proteobacteria;Alphaproteobacteria;Acetobacterales;Acetobacteraceae;Acetobacter;Acetobacter sp. SKU60	100	1249	-1
SRX15703863	WGS of Red Palm Weevil: Adult female replicate 2	11809923643	1	Rhynchophorus ferrugineus	354439	SRX15703863.PFspades_44	170	2.377829	KM461985.1.1497	Bacteria;Fusobacteriota;Fusobacteriia;Fusobacteriales;Fusobacteriaceae;Fusobacterium;Fusobacterium sp. feline oral taxon 120	94.8	1485	-1
SRX15703863	WGS of Red Palm Weevil: Adult female replicate 2	11809923643	1	Rhynchophorus ferrugineus	354439	SRX15703863.PFspades_26	163	2.296435	JQ088450.1.1437	Bacteria;Patescibacteria;Saccharimonadia;Saccharimonadales;Saccharimonadaceae;TM7a;uncultured bacterium	97.7	1437	-1
SRX15703863	WGS of Red Palm Weevil: Adult female replicate 2	11809923643	1	Rhynchophorus ferrugineus	354439	SRX15703863.PFspades_31	162	1.814307	AEOQ01000906.181.1711	Bacteria;Firmicutes;Bacilli;Lactobacillales;Lactobacillaceae;Leuconostoc;Leuconostoc pseudomesenteroides KCTC 3652	99.5	1531	-1
SRX15703863	WGS of Red Palm Weevil: Adult female replicate 2	11809923643	1	Rhynchophorus ferrugineus	354439	SRX15703863.PFspades_30	157	2.312683	KT893473.1.1475	Bacteria;Planctomycetota;Planctomycetes;Planctomycetales;Rubinisphaeraceae;Rubinisphaera;uncultured Rubinisphaera sp.	99.1	1473	-1
SRX15703863	WGS of Red Palm Weevil: Adult female replicate 2	11809923643	1	Rhynchophorus ferrugineus	354439	SRX15703863.PFspades_32	152	2.08408	LNYW01000074.134281.135804	Bacteria;Proteobacteria;Gammaproteobacteria;Legionellales;Legionellaceae;Legionella;Legionella shakespearei DSM 23087	96.8	1524	-1
SRX15703863	WGS of Red Palm Weevil: Adult female replicate 2	11809923643	1	Rhynchophorus ferrugineus	354439	SRX15703863.PFspades_41	144	2.146877	HE681305.1.1522	Bacteria;Firmicutes;Clostridia;Oscillospirales;Hungateiclostridiaceae;Fastidiosipila;uncultured bacterium	93.7	1513	-1
SRX15703863	WGS of Red Palm Weevil: Adult female replicate 2	11809923643	1	Rhynchophorus ferrugineus	354439	SRX15703863.PFspades_25	138	2.015924	CP024965.298311.299823	Bacteria;Firmicutes;Bacilli;Entomoplasmatales;Entomoplasmataceae;Entomoplasma;Entomoplasma somnilux	98.1	1505	-1
SRX15703863	WGS of Red Palm Weevil: Adult female replicate 2	11809923643	1	Rhynchophorus ferrugineus	354439	SRX15703863.PFspades_54	125	1.901922	KT262956.1.1397	Bacteria;Bacteroidota;Bacteroidia;Cytophagales;Spirosomaceae;Leadbetterella;Leadbetterella sp. enrichment culture	97.6	1127	-1
SRX15703863	WGS of Red Palm Weevil: Adult female replicate 2	11809923643	1	Rhynchophorus ferrugineus	354439	SRX15703863.PFspades_21	124	1.804491	GU455014.1.1489	Bacteria;Bacteroidota;Bacteroidia;Bacteroidales;Paludibacteraceae;Paludibacter;uncultured bacterium	90	1492	-1
SRX15703863	WGS of Red Palm Weevil: Adult female replicate 2	11809923643	1	Rhynchophorus ferrugineus	354439	SRX15703863.PFspades_38	113	1.579424	LT996135.1.1527	Bacteria;Bacteroidota;Bacteroidia;Bacteroidales;Dysgonomonadaceae;Dysgonomonas;Dysgonomonas sp. Marseille-P4361	89.6	1513	-1
SRX15703863	WGS of Red Palm Weevil: Adult female replicate 2	11809923643	1	Rhynchophorus ferrugineus	354439	SRX15703863.PFspades_29	109	1.355058	ATXD01000010.435010.436521	Bacteria;Firmicutes;Clostridia;Lachnospirales;Lachnospiraceae;Lachnoclostridium;[Clostridium] methoxybenzovorans SR3	99.9	1512	-1
SRX15703863	WGS of Red Palm Weevil: Adult female replicate 2	11809923643	1	Rhynchophorus ferrugineus	354439	SRX15703863.PFspades_28	108	1.749879	KF094204.1.1334	Bacteria;Actinobacteriota;Actinobacteria;Propionibacteriales;Propionibacteriaceae;Propioniciclava;uncultured bacterium	99.7	1334	-1
SRX15703863	WGS of Red Palm Weevil: Adult female replicate 2	11809923643	1	Rhynchophorus ferrugineus	354439	SRX15703863.PFspades_47	105	1.309392	KJ128211.1.1477	Bacteria;Actinobacteriota;Actinobacteria;Bifidobacteriales;Bifidobacteriaceae;Gardnerella;Bifidobacterium sp. DA-40A	96.7	1466	-1
SRX15703863	WGS of Red Palm Weevil: Adult female replicate 2	11809923643	1	Rhynchophorus ferrugineus	354439	SRX15703863.PFspades_34	104	1.452588	AP019004.2434210.2435766	Bacteria;Firmicutes;Negativicutes;Acidaminococcales;Acidaminococcaceae;Phascolarctobacterium;Phascolarctobacterium faecium	99.8	1539	-1
SRX15703863	WGS of Red Palm Weevil: Adult female replicate 2	11809923643	1	Rhynchophorus ferrugineus	354439	SRX15703863.PFspades_50	104	1.506779	KF289904.1.1450	Bacteria;Bacteroidota;Bacteroidia;Chitinophagales;Chitinophagaceae;Niabella;Niabella terrae	96.6	1450	-1
SRX15703863	WGS of Red Palm Weevil: Adult female replicate 2	11809923643	1	Rhynchophorus ferrugineus	354439	SRX15703863.PFspades_33	103	1.521563	JN713224.1.1522	Bacteria;Proteobacteria;Gammaproteobacteria;Burkholderiales;Burkholderiaceae;Lautropia;Lautropia sp. canine oral taxon 060	97.2	1511	-1
SRX15703863	WGS of Red Palm Weevil: Adult female replicate 2	11809923643	1	Rhynchophorus ferrugineus	354439	SRX15703863.PFspades_55	103	1.495023	AB370876.1.1477	Bacteria;Firmicutes;Bacilli;Lactobacillales;Lactobacillaceae;Liquorilactobacillus;Lactobacillus nagelii	98.9	1480	-1
SRX15703863	WGS of Red Palm Weevil: Adult female replicate 2	11809923643	1	Rhynchophorus ferrugineus	354439	SRX15703863.PFspades_45	101	1.531765	LT906468.4476135.4477650	Bacteria;Bacteroidota;Bacteroidia;Sphingobacteriales;Sphingobacteriaceae;Sphingobacterium;Sphingobacterium mizutaii	93	1510	-1
SRX15703863	WGS of Red Palm Weevil: Adult female replicate 2	11809923643	1	Rhynchophorus ferrugineus	354439	SRX15703863.PFspades_36	99	1.552875	FAQS01038997.51.1616	Bacteria;Proteobacteria;Gammaproteobacteria;Enterobacterales;Orbaceae;Orbus;Heliconius cydno chioneus	94.8	1566	-1
SRX15703863	WGS of Red Palm Weevil: Adult female replicate 2	11809923643	1	Rhynchophorus ferrugineus	354439	SRX15703863.PFspades_37	91	1.442918	LC093399.1.1483	Bacteria;Acidobacteriota;Blastocatellia;Blastocatellales;Blastocatellaceae;uncultured;uncultured Acidobacteria bacterium	98.2	1484	-1
SRX15703863	WGS of Red Palm Weevil: Adult female replicate 2	11809923643	1	Rhynchophorus ferrugineus	354439	SRX15703863.PFspades_42	90	1.450141	HQ681952.1.1460	Bacteria;Acidobacteriota;Acidobacteriae;Bryobacterales;Bryobacteraceae;Bryobacter;uncultured bacterium	98.1	1460	-1
SRX15703863	WGS of Red Palm Weevil: Adult female replicate 2	11809923643	1	Rhynchophorus ferrugineus	354439	SRX15703863.PFspades_62	88	1.436364	FJ671175.1.1403	Bacteria;Myxococcota;Myxococcia;Myxococcales;Myxococcaceae;uncultured;uncultured bacterium	98	1329	-1
SRX15703863	WGS of Red Palm Weevil: Adult female replicate 2	11809923643	1	Rhynchophorus ferrugineus	354439	SRX15703863.PFspades_40	87	1.28346	HM450026.1.1479	Bacteria;Myxococcota;Polyangia;Polyangiales;Polyangiaceae;Pajaroellobacter;uncultured bacterium	96.4	1479	-1
SRX15703863	WGS of Red Palm Weevil: Adult female replicate 2	11809923643	1	Rhynchophorus ferrugineus	354439	SRX15703863.PFspades_46	86	1.466945	AF239699.1.1511	Bacteria;Planctomycetota;Planctomycetes;Isosphaerales;Isosphaeraceae;Paludisphaera;Isosphaera-like str. CJuql1	98.7	1500	-1
SRX15703863	WGS of Red Palm Weevil: Adult female replicate 2	11809923643	1	Rhynchophorus ferrugineus	354439	SRX15703863.PFspades_56	83	1.316147	HM317142.1.1384	Bacteria;Firmicutes;Negativicutes;Veillonellales-Selenomonadales;Veillonellaceae;Negativicoccus;uncultured bacterium	94.7	1345	-1
SRX15703863	WGS of Red Palm Weevil: Adult female replicate 2	11809923643	1	Rhynchophorus ferrugineus	354439	SRX15703863.PFspades_43	81	1.351536	EF648146.1.1503	Bacteria;Proteobacteria;Gammaproteobacteria;Pseudomonadales;Alcanivoracaceae1;Alcanivorax;uncultured Alcanivorax sp.	91.2	1503	-1
SRX15703863	WGS of Red Palm Weevil: Adult female replicate 2	11809923643	1	Rhynchophorus ferrugineus	354439	SRX15703863.PFspades_49	81	1.218692	CP024988.96739.98255	Bacteria;Actinobacteriota;Actinobacteria;Corynebacteriales;Corynebacteriaceae;Corynebacterium;Corynebacterium provencense	99.9	1499	-1
SRX15703863	WGS of Red Palm Weevil: Adult female replicate 2	11809923643	1	Rhynchophorus ferrugineus	354439	SRX15703863.PFspades_65	80	1.603774	KY381877.1.1485	Bacteria;Actinobacteriota;Actinobacteria;Corynebacteriales;Nocardiaceae;Gordonia;Gordonia sp.	98.6	1280	-1
SRX15703863	WGS of Red Palm Weevil: Adult female replicate 2	11809923643	1	Rhynchophorus ferrugineus	354439	SRX15703863.PFspades_53	78	1.227392	LN560417.1.1359	Bacteria;Bacteroidota;Bacteroidia;Flavobacteriales;Flavobacteriaceae;Flavobacterium;uncultured bacterium	99.8	1359	-1
SRX15703863	WGS of Red Palm Weevil: Adult female replicate 2	11809923643	1	Rhynchophorus ferrugineus	354439	SRX15703863.PFspades_52	72	1.038537	KR081273.1.1470	Bacteria;Bacteroidota;Bacteroidia;Cytophagales;Spirosomaceae;uncultured;Dyadobacter sp. enrichment culture	86.7	1403	-1
SRX15703863	WGS of Red Palm Weevil: Adult female replicate 2	11809923643	1	Rhynchophorus ferrugineus	354439	SRX15703863.PFspades_48	72	1.409091	CP015511.2802050.2803513	Bacteria;Proteobacteria;Alphaproteobacteria;Caulobacterales;Caulobacteraceae;Brevundimonas;Brevundimonas sp. GW460-12-10-14-LB2	99.6	954	-1
SRX15703863	WGS of Red Palm Weevil: Adult female replicate 2	11809923643	1	Rhynchophorus ferrugineus	354439	SRX15703863.PFspades_76	49	1.025432	KC252683.1.1376	Bacteria;Bacteroidota;Bacteroidia;Cytophagales;Spirosomaceae;Persicitalea;Cytophagaceae bacterium N010	93	1038	-1
SRX15703863	WGS of Red Palm Weevil: Adult female replicate 2	11809923643	1	Rhynchophorus ferrugineus	354439	SRX15703863.PFspades_72	44	0.982326	EF157268.1.1425	Bacteria;Chloroflexi;Chloroflexia;Thermomicrobiales;JG30-KF-CM45;uncultured bacterium	98.5	1159	-1
SRX15703863	WGS of Red Palm Weevil: Adult female replicate 2	11809923643	1	Rhynchophorus ferrugineus	354439	SRX15703863.PFspades_63	43	0.869601	JX898131.1.1449	Bacteria;Proteobacteria;Alphaproteobacteria;Caulobacterales;Hyphomonadaceae;Hyphomonas;uncultured bacterium	99.8	1274	-1
SRX15703863	WGS of Red Palm Weevil: Adult female replicate 2	11809923643	1	Rhynchophorus ferrugineus	354439	SRX15703863.PFspades_75	39	0.941236	KJ670316.1.1341	Bacteria;Firmicutes;Bacilli;Erysipelotrichales;Erysipelotrichaceae;Erysipelothrix;Erysipelothrix larvae	96.1	1114	-1
SRX15703863	WGS of Red Palm Weevil: Adult female replicate 2	11809923643	1	Rhynchophorus ferrugineus	354439	SRX15703863.PFspades_68	39	0.988044	KJ004490.1.1395	Bacteria;Bacteroidota;Bacteroidia;Chitinophagales;Chitinophagaceae;Taibaiella;Sphingobacteriia bacterium DVSBS1	90.2	958	-1
SRX15703862	WGS of Red Palm Weevil: Adult female replicate 1	11864287423	1	Rhynchophorus ferrugineus	354439	SRX15703862.PFspades_1	208484	1572.125732	AJ850018.1.1908	Eukaryota;Amorphea;Obazoa;Opisthokonta;Holozoa;Choanozoa;Metazoa;Animalia;BCP clade;Bilateria;Protostomia;Ecdysozoa;Arthropoda;Hexapoda;Insecta;Pterygota;Neoptera;Coleoptera;Rhynchophorus palmarum	97.2	1910	-1
SRX15703862	WGS of Red Palm Weevil: Adult female replicate 1	11864287423	1	Rhynchophorus ferrugineus	354439	SRX15703862.PFspades_3	49088	494.98634	KM462052.1.1529	Bacteria;Proteobacteria;Gammaproteobacteria;Burkholderiales;Aquaspirillaceae;Aquaspirillum;Aquaspirillum sp. feline oral taxon 082	90	1517	-1
SRX15703862	WGS of Red Palm Weevil: Adult female replicate 1	11864287423	1	Rhynchophorus ferrugineus	354439	SRX15703862.PFspades_5	7214	79.789246	LT599049.2413802.2415336	Bacteria;Firmicutes;Bacilli;Lactobacillales;Streptococcaceae;Lactococcus;Lactococcus lactis	100	1527	-1
SRX15703862	WGS of Red Palm Weevil: Adult female replicate 1	11864287423	1	Rhynchophorus ferrugineus	354439	SRX15703862.PFspades_7	2537	27.654932	AP018161.193362.194973	Bacteria;Proteobacteria;Gammaproteobacteria;Enterobacterales;Morganellaceae;endosymbionts;endosymbiont of Rhynchophorus ferrugineus	99.4	1593	-1
SRX15703862	WGS of Red Palm Weevil: Adult female replicate 1	11864287423	1	Rhynchophorus ferrugineus	354439	SRX15703862.PFspades_6	2220	25.891729	JQ072832.1.1393	Bacteria;Firmicutes;Clostridia;Oscillospirales;Ruminococcaceae;uncultured;uncultured bacterium	99.4	1396	-1
SRX15703862	WGS of Red Palm Weevil: Adult female replicate 1	11864287423	1	Rhynchophorus ferrugineus	354439	SRX15703862.PFspades_8	1718	18.326112	AJAS01000002.402945.404493	Bacteria;Firmicutes;Bacilli;Lactobacillales;Enterococcaceae;Enterococcus;Enterococcus moraviensis ATCC BAA-383	99	1541	-1
SRX15703862	WGS of Red Palm Weevil: Adult female replicate 1	11864287423	1	Rhynchophorus ferrugineus	354439	SRX15703862.PFspades_11	1582	16.192214	AJ233421.1.1482	Bacteria;Proteobacteria;Gammaproteobacteria;Enterobacterales;Budviciaceae;Leminorella;Leminorella grimontii	99.9	1482	-1
SRX15703862	WGS of Red Palm Weevil: Adult female replicate 1	11864287423	1	Rhynchophorus ferrugineus	354439	SRX15703862.PFspades_14	1110	13.882077	KC865714.1.1308	Bacteria;Bacteroidota;Bacteroidia;Bacteroidales;Dysgonomonadaceae;Dysgonomonas;uncultured Dysgonomonas sp.	99.4	1308	-1
SRX15703862	WGS of Red Palm Weevil: Adult female replicate 1	11864287423	1	Rhynchophorus ferrugineus	354439	SRX15703862.PFspades_2	1091	12.367123	HG970335.8890014.8891799	Eukaryota;Amorphea;Obazoa;Opisthokonta;Nucletmycea;Fungi;Dikarya;Ascomycota;Pezizomycotina;Sordariomycetes;Hypocreales;Nectriaceae;Fusarium;Fusarium graminearum	99.6	1775	-1
SRX15703862	WGS of Red Palm Weevil: Adult female replicate 1	11864287423	1	Rhynchophorus ferrugineus	354439	SRX15703862.PFspades_12	932	12.186885	CP015249.1022477.1024017	Bacteria;Proteobacteria;Gammaproteobacteria;Xanthomonadales;Rhodanobacteraceae;Dokdonella;Dokdonella koreensis DS-123	99.7	1514	-1
SRX15703862	WGS of Red Palm Weevil: Adult female replicate 1	11864287423	1	Rhynchophorus ferrugineus	354439	SRX15703862.PFspades_9	842	7.663082	JX566652.1.1511	Bacteria;Actinobacteriota;Actinobacteria;Micrococcales;Microbacteriaceae;Microbacterium;Microbacterium sp. 6114	98.1	1491	-1
SRX15703862	WGS of Red Palm Weevil: Adult female replicate 1	11864287423	1	Rhynchophorus ferrugineus	354439	SRX15703862.PFspades_21	679	8.508226	HQ336256.1.1400	Bacteria;Proteobacteria;Alphaproteobacteria;Rhodobacterales;Rhodobacteraceae;Paracoccus;Paracoccus limosus	97.5	1400	-1
SRX15703862	WGS of Red Palm Weevil: Adult female replicate 1	11864287423	1	Rhynchophorus ferrugineus	354439	SRX15703862.PFspades_10	642	8.069315	AWZR01000002.313150.314674	Bacteria;Proteobacteria;Gammaproteobacteria;Xanthomonadales;Xanthomonadaceae;Luteimonas;Luteimonas sp. J29	98.4	1525	-1
SRX15703862	WGS of Red Palm Weevil: Adult female replicate 1	11864287423	1	Rhynchophorus ferrugineus	354439	SRX15703862.PFspades_18	556	7.12133	AB548674.1.1491	Bacteria;Bacteroidota;Bacteroidia;Bacteroidales;Dysgonomonadaceae;Dysgonomonas;Dysgonomonas capnocytophagoides	98.7	1492	-1
SRX15703862	WGS of Red Palm Weevil: Adult female replicate 1	11864287423	1	Rhynchophorus ferrugineus	354439	SRX15703862.PFspades_16	548	6.883871	FPLS01013528.14.1504	Bacteria;Bacteroidota;Bacteroidia;Chitinophagales;Saprospiraceae;OLB8;metagenome	96.8	1494	-1
SRX15703862	WGS of Red Palm Weevil: Adult female replicate 1	11864287423	1	Rhynchophorus ferrugineus	354439	SRX15703862.PFspades_20	477	6.163319	HQ012841.1.1516	Bacteria;Firmicutes;Bacilli;Erysipelotrichales;Erysipelotrichaceae;Erysipelothrix;Firmicutes bacterium enrichment culture clone DhR^2/LM-A04	91.4	1514	-1
SRX15703862	WGS of Red Palm Weevil: Adult female replicate 1	11864287423	1	Rhynchophorus ferrugineus	354439	SRX15703862.PFspades_24	447	6.279673	KF798131.1.1531	Bacteria;Actinobacteriota;Actinobacteria;Actinomycetales;Actinomycetaceae;Actinomyces;uncultured Actinomycetales bacterium	94.4	1520	-1
SRX15703862	WGS of Red Palm Weevil: Adult female replicate 1	11864287423	1	Rhynchophorus ferrugineus	354439	SRX15703862.PFspades_13	426	4.99874	FQ312002.438418.439957	Bacteria;Proteobacteria;Gammaproteobacteria;Enterobacterales;Pasteurellaceae;Haemophilus;Haemophilus parainfluenzae T3T1	92.4	1523	-1
SRX15703862	WGS of Red Palm Weevil: Adult female replicate 1	11864287423	1	Rhynchophorus ferrugineus	354439	SRX15703862.PFspades_56	414	7.845344	CP018810.1084873.1086426	Bacteria;Proteobacteria;Gammaproteobacteria;Enterobacterales;Enterobacteriaceae;Citrobacter;Citrobacter freundii	100	990	-1
SRX15703862	WGS of Red Palm Weevil: Adult female replicate 1	11864287423	1	Rhynchophorus ferrugineus	354439	SRX15703862.PFspades_32	412	5.621212	LC036226.1.1496	Bacteria;Bacteroidota;Bacteroidia;Bacteroidales;Paludibacteraceae;H1;uncultured Paludibacter sp.	93.2	1496	-1
SRX15703862	WGS of Red Palm Weevil: Adult female replicate 1	11864287423	1	Rhynchophorus ferrugineus	354439	SRX15703862.PFspades_19	385	4.199476	FJ542872.1.1446	Bacteria;Proteobacteria;Alphaproteobacteria;Rhizobiales;Rhizobiaceae;Mesorhizobium;uncultured Rhizobiales bacterium	99.1	1446	-1
SRX15703862	WGS of Red Palm Weevil: Adult female replicate 1	11864287423	1	Rhynchophorus ferrugineus	354439	SRX15703862.PFspades_4	381	4.055357	LBNG01000280.12439.14217	Eukaryota;Amorphea;Obazoa;Opisthokonta;Nucletmycea;Fungi;Dikarya;Ascomycota;Saccharomycotina;Saccharomycetes;Saccharomycetales;Debaryomycetaceae;Candida-Lodderomyces clade;Lacazia loboi	99.7	1780	-1
SRX15703862	WGS of Red Palm Weevil: Adult female replicate 1	11864287423	1	Rhynchophorus ferrugineus	354439	SRX15703862.PFspades_17	363	5.095177	KF911229.1.1460	Bacteria;Proteobacteria;Gammaproteobacteria;Xanthomonadales;Rhodanobacteraceae;Pseudofulvimonas;uncultured bacterium	96.7	1460	-1
SRX15703862	WGS of Red Palm Weevil: Adult female replicate 1	11864287423	1	Rhynchophorus ferrugineus	354439	SRX15703862.PFspades_26	309	4.046682	U81738.1.1438	Bacteria;Verrucomicrobiota;Verrucomicrobiae;Opitutales;Puniceicoccaceae;Cerasicoccus;uncultured bacterium	96	1439	-1
SRX15703862	WGS of Red Palm Weevil: Adult female replicate 1	11864287423	1	Rhynchophorus ferrugineus	354439	SRX15703862.PFspades_15	285	3.662093	EF469609.1.1491	Bacteria;Proteobacteria;Gammaproteobacteria;Burkholderiales;Comamonadaceae;Pseudacidovorax;Pseudacidovorax intermedius	95.7	1495	-1
SRX15703862	WGS of Red Palm Weevil: Adult female replicate 1	11864287423	1	Rhynchophorus ferrugineus	354439	SRX15703862.PFspades_22	271	3.446837	FJ674908.1.1391	Bacteria;Bacteroidota;Bacteroidia;Flavobacteriales;Weeksellaceae;uncultured;uncultured bacterium	98.6	1391	-1
SRX15703862	WGS of Red Palm Weevil: Adult female replicate 1	11864287423	1	Rhynchophorus ferrugineus	354439	SRX15703862.PFspades_27	258	3.688754	EF174261.1.1480	Bacteria;Bacteroidota;Bacteroidia;Bacteroidetes VC2.1 Bac22;uncultured bacterium	96.7	1481	-1
SRX15703862	WGS of Red Palm Weevil: Adult female replicate 1	11864287423	1	Rhynchophorus ferrugineus	354439	SRX15703862.PFspades_29	229	2.142926	LN606600.1806816.1808285	Bacteria;Proteobacteria;Alphaproteobacteria;Acetobacterales;Acetobacteraceae;Acetobacter;Acetobacter senegalensis	99.6	1470	-1
SRX15703862	WGS of Red Palm Weevil: Adult female replicate 1	11864287423	1	Rhynchophorus ferrugineus	354439	SRX15703862.PFspades_37	220	3.300204	AJ629069.1.1499	Bacteria;Firmicutes;Bacilli;Erysipelotrichales;Erysipelotrichaceae;Breznakia;Breznakia pachnodae	96.8	1499	-1
SRX15703862	WGS of Red Palm Weevil: Adult female replicate 1	11864287423	1	Rhynchophorus ferrugineus	354439	SRX15703862.PFspades_33	198	2.634757	KY190777.1.1456	Bacteria;Actinobacteriota;Actinobacteria;Propionibacteriales;Nocardioidaceae;Nocardioides;uncultured bacterium	96.4	1444	-1
SRX15703862	WGS of Red Palm Weevil: Adult female replicate 1	11864287423	1	Rhynchophorus ferrugineus	354439	SRX15703862.PFspades_31	192	2.37129	HE797849.1.1496	Bacteria;Bacteroidota;Bacteroidia;Cytophagales;Spirosomaceae;Leadbetterella;uncultured bacterium	97.6	1484	-1
SRX15703862	WGS of Red Palm Weevil: Adult female replicate 1	11864287423	1	Rhynchophorus ferrugineus	354439	SRX15703862.PFspades_35	173	2.693467	FPLS01031775.11.1527	Bacteria;Verrucomicrobiota;Verrucomicrobiae;Verrucomicrobiales;Verrucomicrobiaceae;Verrucomicrobium;metagenome	86.3	1540	-1
SRX15703862	WGS of Red Palm Weevil: Adult female replicate 1	11864287423	1	Rhynchophorus ferrugineus	354439	SRX15703862.PFspades_23	173	2.295495	HE681305.1.1522	Bacteria;Firmicutes;Clostridia;Oscillospirales;Hungateiclostridiaceae;Fastidiosipila;uncultured bacterium	93.7	1513	-1
SRX15703862	WGS of Red Palm Weevil: Adult female replicate 1	11864287423	1	Rhynchophorus ferrugineus	354439	SRX15703862.PFspades_25	169	2.356395	KT893473.1.1475	Bacteria;Planctomycetota;Planctomycetes;Planctomycetales;Rubinisphaeraceae;Rubinisphaera;uncultured Rubinisphaera sp.	99.2	1473	-1
SRX15703862	WGS of Red Palm Weevil: Adult female replicate 1	11864287423	1	Rhynchophorus ferrugineus	354439	SRX15703862.PFspades_45	163	2.167867	AF513104.1.1398	Bacteria;Patescibacteria;Saccharimonadia;Saccharimonadales;Saccharimonadaceae;TM7a;uncultured bacterium	98.1	1398	-1
SRX15703862	WGS of Red Palm Weevil: Adult female replicate 1	11864287423	1	Rhynchophorus ferrugineus	354439	SRX15703862.PFspades_36	158	2.214322	CP015511.2802050.2803513	Bacteria;Proteobacteria;Alphaproteobacteria;Caulobacterales;Caulobacteraceae;Brevundimonas;Brevundimonas sp. GW460-12-10-14-LB2	99.6	1441	-1
SRX15703862	WGS of Red Palm Weevil: Adult female replicate 1	11864287423	1	Rhynchophorus ferrugineus	354439	SRX15703862.PFspades_42	145	2.289346	KM461985.1.1497	Bacteria;Fusobacteriota;Fusobacteriia;Fusobacteriales;Fusobacteriaceae;Fusobacterium;Fusobacterium sp. feline oral taxon 120	94.8	1485	-1
SRX15703862	WGS of Red Palm Weevil: Adult female replicate 1	11864287423	1	Rhynchophorus ferrugineus	354439	SRX15703862.PFspades_46	142	2.015	LNYW01000074.134281.135804	Bacteria;Proteobacteria;Gammaproteobacteria;Legionellales;Legionellaceae;Legionella;Legionella shakespearei DSM 23087	96.8	1524	-1
SRX15703862	WGS of Red Palm Weevil: Adult female replicate 1	11864287423	1	Rhynchophorus ferrugineus	354439	SRX15703862.PFspades_40	141	1.721992	ATXD01000010.694849.696360	Bacteria;Firmicutes;Clostridia;Lachnospirales;Lachnospiraceae;Lachnoclostridium;[Clostridium] methoxybenzovorans SR3	99.8	1512	-1
SRX15703862	WGS of Red Palm Weevil: Adult female replicate 1	11864287423	1	Rhynchophorus ferrugineus	354439	SRX15703862.PFspades_47	139	1.635049	AEOQ01000906.181.1711	Bacteria;Firmicutes;Bacilli;Lactobacillales;Lactobacillaceae;Leuconostoc;Leuconostoc pseudomesenteroides KCTC 3652	99.3	1531	-1
SRX15703862	WGS of Red Palm Weevil: Adult female replicate 1	11864287423	1	Rhynchophorus ferrugineus	354439	SRX15703862.PFspades_38	123	1.955293	CP024965.298311.299823	Bacteria;Firmicutes;Bacilli;Entomoplasmatales;Entomoplasmataceae;Entomoplasma;Entomoplasma somnilux	98.1	1505	-1
SRX15703862	WGS of Red Palm Weevil: Adult female replicate 1	11864287423	1	Rhynchophorus ferrugineus	354439	SRX15703862.PFspades_30	122	1.856589	AP019004.2434210.2435766	Bacteria;Firmicutes;Negativicutes;Acidaminococcales;Acidaminococcaceae;Phascolarctobacterium;Phascolarctobacterium faecium	99.9	1539	-1
SRX15703862	WGS of Red Palm Weevil: Adult female replicate 1	11864287423	1	Rhynchophorus ferrugineus	354439	SRX15703862.PFspades_39	122	1.823711	LT700188.1044572.1046114	Bacteria;Firmicutes;Negativicutes;Veillonellales-Selenomonadales;Veillonellaceae;Negativicoccus;Negativicoccus massiliensis	93.1	1544	-1
SRX15703862	WGS of Red Palm Weevil: Adult female replicate 1	11864287423	1	Rhynchophorus ferrugineus	354439	SRX15703862.PFspades_44	121	1.77845	LT906468.4476135.4477650	Bacteria;Bacteroidota;Bacteroidia;Sphingobacteriales;Sphingobacteriaceae;Sphingobacterium;Sphingobacterium mizutaii	93	1510	-1
SRX15703862	WGS of Red Palm Weevil: Adult female replicate 1	11864287423	1	Rhynchophorus ferrugineus	354439	SRX15703862.PFspades_34	116	1.694417	HQ681952.1.1460	Bacteria;Acidobacteriota;Acidobacteriae;Bryobacterales;Bryobacteraceae;Bryobacter;uncultured bacterium	98.2	1460	-1
SRX15703862	WGS of Red Palm Weevil: Adult female replicate 1	11864287423	1	Rhynchophorus ferrugineus	354439	SRX15703862.PFspades_43	113	1.645301	HE797840.1.1518	Bacteria;Bacteroidota;Bacteroidia;Chitinophagales;Chitinophagaceae;Niabella;uncultured bacterium	93	1508	-1
SRX15703862	WGS of Red Palm Weevil: Adult female replicate 1	11864287423	1	Rhynchophorus ferrugineus	354439	SRX15703862.PFspades_51	110	1.661679	AB370876.1.1477	Bacteria;Firmicutes;Bacilli;Lactobacillales;Lactobacillaceae;Liquorilactobacillus;Lactobacillus nagelii	98	1479	-1
SRX15703862	WGS of Red Palm Weevil: Adult female replicate 1	11864287423	1	Rhynchophorus ferrugineus	354439	SRX15703862.PFspades_28	106	1.456543	CP024988.96739.98255	Bacteria;Actinobacteriota;Actinobacteria;Corynebacteriales;Corynebacteriaceae;Corynebacterium;Corynebacterium provencense	99.8	1499	-1
SRX15703862	WGS of Red Palm Weevil: Adult female replicate 1	11864287423	1	Rhynchophorus ferrugineus	354439	SRX15703862.PFspades_41	106	1.667018	KF094204.1.1334	Bacteria;Actinobacteriota;Actinobacteria;Propionibacteriales;Propionibacteriaceae;Propioniciclava;uncultured bacterium	99.7	1334	-1
SRX15703862	WGS of Red Palm Weevil: Adult female replicate 1	11864287423	1	Rhynchophorus ferrugineus	354439	SRX15703862.PFspades_54	95	2.136024	GU455014.1.1489	Bacteria;Bacteroidota;Bacteroidia;Bacteroidales;Paludibacteraceae;Paludibacter;uncultured bacterium	90.6	1123	-1
SRX15703862	WGS of Red Palm Weevil: Adult female replicate 1	11864287423	1	Rhynchophorus ferrugineus	354439	SRX15703862.PFspades_59	93	1.564422	ATXM01000009.67187.68682	Bacteria;Actinobacteriota;Actinobacteria;Bifidobacteriales;Bifidobacteriaceae;Bifidobacterium;Bifidobacterium minimum DSM 20102	97.7	1040	-1
SRX15703862	WGS of Red Palm Weevil: Adult female replicate 1	11864287423	1	Rhynchophorus ferrugineus	354439	SRX15703862.PFspades_52	92	1.514851	CP014541.18996.20539	Bacteria;Proteobacteria;Gammaproteobacteria;Pseudomonadales;Moraxellaceae;Acinetobacter;Acinetobacter baumannii	95	1466	-1
SRX15703862	WGS of Red Palm Weevil: Adult female replicate 1	11864287423	1	Rhynchophorus ferrugineus	354439	SRX15703862.PFspades_48	82	1.32971	LC093399.1.1483	Bacteria;Acidobacteriota;Blastocatellia;Blastocatellales;Blastocatellaceae;uncultured;uncultured Acidobacteria bacterium	96.2	1484	-1
SRX15703862	WGS of Red Palm Weevil: Adult female replicate 1	11864287423	1	Rhynchophorus ferrugineus	354439	SRX15703862.PFspades_50	73	1.233333	FJ671175.1.1403	Bacteria;Myxococcota;Myxococcia;Myxococcales;Myxococcaceae;uncultured;uncultured bacterium	93.2	1408	-1
SRX15703862	WGS of Red Palm Weevil: Adult female replicate 1	11864287423	1	Rhynchophorus ferrugineus	354439	SRX15703862.PFspades_53	59	1.133001	AY945871.1.1495	Bacteria;Bacteroidota;Bacteroidia;Chitinophagales;Chitinophagaceae;Ferruginibacter;uncultured bacterium	97.7	1145	-1
SRX15703862	WGS of Red Palm Weevil: Adult female replicate 1	11864287423	1	Rhynchophorus ferrugineus	354439	SRX15703862.PFspades_77	58	1.496462	AB268325.1.1361	Bacteria;Actinobacteriota;Actinobacteria;Corynebacteriales;Nocardiaceae;Gordonia;Gordonia sp. IFM 10703	98.8	975	-1
SRX15703862	WGS of Red Palm Weevil: Adult female replicate 1	11864287423	1	Rhynchophorus ferrugineus	354439	SRX15703862.PFspades_68	58	1.442675	KR081273.1.1470	Bacteria;Bacteroidota;Bacteroidia;Cytophagales;Spirosomaceae;uncultured;Dyadobacter sp. enrichment culture	89	1069	-1
SRX15703862	WGS of Red Palm Weevil: Adult female replicate 1	11864287423	1	Rhynchophorus ferrugineus	354439	SRX15703862.PFspades_49	53	1.117397	HM450026.1.1479	Bacteria;Myxococcota;Polyangia;Polyangiales;Polyangiaceae;Pajaroellobacter;uncultured bacterium	97.1	989	-1
SRX15703862	WGS of Red Palm Weevil: Adult female replicate 1	11864287423	1	Rhynchophorus ferrugineus	354439	SRX15703862.PFspades_60	49	1.008741	LN560417.1.1359	Bacteria;Bacteroidota;Bacteroidia;Flavobacteriales;Flavobacteriaceae;Flavobacterium;uncultured bacterium	99.8	1201	-1
SRX15703862	WGS of Red Palm Weevil: Adult female replicate 1	11864287423	1	Rhynchophorus ferrugineus	354439	SRX15703862.PFspades_61	48	1.281728	LN570674.1.1361	Bacteria;Bacteroidota;Bacteroidia;Chitinophagales;Chitinophagaceae;uncultured;uncultured bacterium	98.9	940	-1
SRX15703862	WGS of Red Palm Weevil: Adult female replicate 1	11864287423	1	Rhynchophorus ferrugineus	354439	SRX15703862.PFspades_55	42	0.866881	AP012047.1881956.1883470	Bacteria;Campylobacterota;Campylobacteria;Campylobacterales;Arcobacteraceae;Arcobacter;Arcobacter butzleri ED-1	98.9	1098	-1
ERX6994765	Illumina NovaSeq 6000 paired end sequencing; Raw reads: Brassicogethes_aeneus_HiC	45182424026	1	Brassicogethes aeneus	1431903	NA	NA	NA	NA	NA	NA	NA	NA
SRX15682497	Sample30	981578955	1	Dicerca corrugata	1857262	SRX15682497.PFspades_1	5292	55.097662	GAAB01000448.16.1945	Eukaryota;Amorphea;Obazoa;Opisthokonta;Holozoa;Choanozoa;Metazoa;Animalia;BCP clade;Bilateria;Protostomia;Ecdysozoa;Arthropoda;Hexapoda;Insecta;Pterygota;Neoptera;Coleoptera;Agrilus planipennis (emerald ash borer)	97.9	1932	-1
SRX15680298	Sample30	986213630	1	Dicerca corrugata	1857262	SRX15680298.PFspades_1	5293	55.11463	GAAB01000448.16.1945	Eukaryota;Amorphea;Obazoa;Opisthokonta;Holozoa;Choanozoa;Metazoa;Animalia;BCP clade;Bilateria;Protostomia;Ecdysozoa;Arthropoda;Hexapoda;Insecta;Pterygota;Neoptera;Coleoptera;Agrilus planipennis (emerald ash borer)	97.9	1932	-1
SRX15663146	Sample 22	717289806	1	Coomaniella dentata	2936731	SRX15663146.PFspades_1	3079	31.095307	GAAB01000448.16.1945	Eukaryota;Amorphea;Obazoa;Opisthokonta;Holozoa;Choanozoa;Metazoa;Animalia;BCP clade;Bilateria;Protostomia;Ecdysozoa;Arthropoda;Hexapoda;Insecta;Pterygota;Neoptera;Coleoptera;Agrilus planipennis (emerald ash borer)	98.2	1931	-1
SRX15663146	Sample 22	717289806	1	Coomaniella dentata	2936731	SRX15663146.PFspades_2	157	1.996565	AB013567.1.1784	Eukaryota;Amorphea;Obazoa;Opisthokonta;Nucletmycea;Fungi;Dikarya;Ascomycota;Saccharomycotina;Saccharomycetes;Saccharomycetales;Debaryomycetaceae;Debaryomyces;Debaryomyces fabryi	99.9	1777	-1
SRX15663146	Sample 22	717289806	1	Coomaniella dentata	2936731	SRX15663146.PFspades_3	60	1.351852	CP018628.3354270.3355792	Bacteria;Proteobacteria;Gammaproteobacteria;Enterobacterales;Enterobacteriaceae;Lelliottia;Lelliottia jeotgali	98.7	1063	-1
SRX15663128	Sample 24	831770398	1	Coomaniella copipes	2936727	SRX15663128.PFspades_1	5200	51.135593	GAAB01000448.16.1945	Eukaryota;Amorphea;Obazoa;Opisthokonta;Holozoa;Choanozoa;Metazoa;Animalia;BCP clade;Bilateria;Protostomia;Ecdysozoa;Arthropoda;Hexapoda;Insecta;Pterygota;Neoptera;Coleoptera;Agrilus planipennis (emerald ash borer)	98.2	1931	-1
SRX15663128	Sample 24	831770398	1	Coomaniella copipes	2936727	SRX15663128.PFspades_2	756	9.493295	AY837731.1.1484	Bacteria;Firmicutes;Bacilli;Entomoplasmatales;Spiroplasmataceae;Spiroplasma;uncultured Spiroplasma sp.	99.2	1484	-1
SRX15662900	assembly a high quality genomic sequence of Epiverta chelonia	3206926672	1	Epiverta chelonia	1518448	SRX15662900.PFspades_1	84458	739.433649	KP123084.1.1848	Eukaryota;Amorphea;Obazoa;Opisthokonta;Holozoa;Choanozoa;Metazoa;Animalia;BCP clade;Bilateria;Protostomia;Ecdysozoa;Arthropoda;Hexapoda;Insecta;Pterygota;Neoptera;Coleoptera;Cynegetis impunctata	99.3	1837	-1
SRX15662900	assembly a high quality genomic sequence of Epiverta chelonia	3206926672	1	Epiverta chelonia	1518448	SRX15662900.PFspades_2	238	4.888587	ADON01038528.1016.2828	Eukaryota;Amorphea;Obazoa;Opisthokonta;Holozoa;Choanozoa;Metazoa;Animalia;BCP clade;Bilateria;Deuterostomia;Chordata;Vertebrata;Gnathostomata;Euteleostomi;Tetrapoda;Aves;Anas platyrhynchos (mallard)	99.8	1228	-1
SRX15612629	adult muscle tissue	1095904907	1	Eupatorus hardwickei	2950138	SRX15612629.PFspades_1	7619	78.73338	GAQV01000060.1050.2976	Eukaryota;Amorphea;Obazoa;Opisthokonta;Holozoa;Choanozoa;Metazoa;Animalia;BCP clade;Bilateria;Protostomia;Ecdysozoa;Arthropoda;Hexapoda;Insecta;Pterygota;Neoptera;Coleoptera;Trypoxylus dichotomus	99	1927	-1
SRX15612629	adult muscle tissue	1095904907	1	Eupatorus hardwickei	2950138	SRX15612629.PFspades_2	408	6.719973	FP103042.1903062.1904538	Bacteria;Proteobacteria;Alphaproteobacteria;Rhizobiales;Beijerinckiaceae;Methylobacterium-Methylorubrum;Methylorubrum extorquens AM1	99.9	1465	-1
SRX15407703	adult muscle tissue	1007684614	1	Eupatorus sukkiti	2944873	SRX15407703.PFspades_1	3931	42.797187	GAQV01000060.1050.2976	Eukaryota;Amorphea;Obazoa;Opisthokonta;Holozoa;Choanozoa;Metazoa;Animalia;BCP clade;Bilateria;Protostomia;Ecdysozoa;Arthropoda;Hexapoda;Insecta;Pterygota;Neoptera;Coleoptera;Trypoxylus dichotomus	99	1927	-1
SRX15407703	adult muscle tissue	1007684614	1	Eupatorus sukkiti	2944873	SRX15407703.PFspades_2	418	7.543769	CP001510.1232908.1234356	Bacteria;Proteobacteria;Alphaproteobacteria;Rhizobiales;Beijerinckiaceae;Methylobacterium-Methylorubrum;Methylorubrum extorquens AM1	99.9	1449	-1
SRX15301116	DNA-seq of Tenebrio obscurus from Illumina for 400 bp library	7615429334	1	Tenebrio obscurus	27449	SRX15301116.PFspades_1	87455	959.898692	JN619042.1.1902	Eukaryota;Amorphea;Obazoa;Opisthokonta;Holozoa;Choanozoa;Metazoa;Animalia;BCP clade;Bilateria;Protostomia;Ecdysozoa;Arthropoda;Hexapoda;Insecta;Pterygota;Neoptera;Coleoptera;Idastrandiella sp. BMNH729279	98.7	1896	-1
SRX15301116	DNA-seq of Tenebrio obscurus from Illumina for 400 bp library	7615429334	1	Tenebrio obscurus	27449	SRX15301116.PFspades_2	128	1.782297	AY741379.1.1758	Eukaryota;Amorphea;Obazoa;Opisthokonta;Nucletmycea;Fungi;Dikarya;Basidiomycota;Agaricomycotina;Wallemiomycetes;Wallemiales;Incertae Sedis;Wallemia;Wallemia sebi	99.8	1758	-1
SRX15301116	DNA-seq of Tenebrio obscurus from Illumina for 400 bp library	7615429334	1	Tenebrio obscurus	27449	SRX15301116.PFspades_3	58	1.138776	AF039900.1.1506	Bacteria;Firmicutes;Bacilli;Lactobacillales;Enterococcaceae;Enterococcus;Enterococcus gallinarum	100	1349	-1
SRX15301116	DNA-seq of Tenebrio obscurus from Illumina for 400 bp library	7615429334	1	Tenebrio obscurus	27449	SRX15301116.PFspades_4	44	1.275459	DQ163945.1.1484	Bacteria;Firmicutes;Bacilli;Entomoplasmatales;Spiroplasmataceae;Spiroplasma;uncultured bacterium	99.8	956	-1
SRX15301115	DNA-seq of Tenebrio obscurus from Illumina for 300 bp library	5525205196	1	Tenebrio obscurus	27449	SRX15301115.PFspades_1	57029	628.662584	JN619042.1.1902	Eukaryota;Amorphea;Obazoa;Opisthokonta;Holozoa;Choanozoa;Metazoa;Animalia;BCP clade;Bilateria;Protostomia;Ecdysozoa;Arthropoda;Hexapoda;Insecta;Pterygota;Neoptera;Coleoptera;Idastrandiella sp. BMNH729279	98.7	1896	-1
SRX15301115	DNA-seq of Tenebrio obscurus from Illumina for 300 bp library	5525205196	1	Tenebrio obscurus	27449	SRX15301115.PFspades_2	75	1.339552	DQ163945.1.1484	Bacteria;Firmicutes;Bacilli;Entomoplasmatales;Spiroplasmataceae;Spiroplasma;uncultured bacterium	99.9	1406	-1
SRX15301115	DNA-seq of Tenebrio obscurus from Illumina for 300 bp library	5525205196	1	Tenebrio obscurus	27449	SRX15301115.PFspades_3	52	1.130435	AY741379.1.1758	Eukaryota;Amorphea;Obazoa;Opisthokonta;Nucletmycea;Fungi;Dikarya;Basidiomycota;Agaricomycotina;Wallemiomycetes;Wallemiales;Incertae Sedis;Wallemia;Wallemia sebi	100	1208	-1
SRX15301114	DNA-seq of Tenebrio obscurus from Illumina for 250 bp library	4310955642	1	Tenebrio obscurus	27449	SRX15301114.PFspades_1	53577	606.746461	JN619042.1.1902	Eukaryota;Amorphea;Obazoa;Opisthokonta;Holozoa;Choanozoa;Metazoa;Animalia;BCP clade;Bilateria;Protostomia;Ecdysozoa;Arthropoda;Hexapoda;Insecta;Pterygota;Neoptera;Coleoptera;Idastrandiella sp. BMNH729279	98.7	1896	-1
SRX15301114	DNA-seq of Tenebrio obscurus from Illumina for 250 bp library	4310955642	1	Tenebrio obscurus	27449	SRX15301114.PFspades_2	42	1.106952	DQ163945.1.1484	Bacteria;Firmicutes;Bacilli;Entomoplasmatales;Spiroplasmataceae;Spiroplasma;uncultured bacterium	99.8	1052	-1
SRX15301114	DNA-seq of Tenebrio obscurus from Illumina for 250 bp library	4310955642	1	Tenebrio obscurus	27449	SRX15301114.PFspades_3	35	0.943072	JX094476.1.1301	Bacteria;Firmicutes;Bacilli;Bacillales;Bacillaceae;Bacillus;Bacillus sp. B2(2012c)	99.9	1057	-1
SRX15209918	DNA-Seq of longhorn beetle adult muscle tissue of prothorax or leg	1136656700	1	Nadezhdiella cantori	1261038	SRX15209918.PFspades_1	15924	159.383609	JN619110.1.1905	Eukaryota;Amorphea;Obazoa;Opisthokonta;Holozoa;Choanozoa;Metazoa;Animalia;BCP clade;Bilateria;Protostomia;Ecdysozoa;Arthropoda;Hexapoda;Insecta;Pterygota;Neoptera;Coleoptera;Clytus arietis	99.4	1901	-1
SRX14945751	The Illumina rads of Henosepilachna vigintioctomaculata	10870176434	1	Henosepilachna vigintioctomaculata	420088	NA	NA	NA	NA	NA	NA	NA	NA
SRX14782055	Wgs-seq of Anthrenus museorum	3956811649	1	Anthrenus museorum	1553085	SRX14782055.PFspades_1	12906	123.556865	KP419005.1.1866	Eukaryota;Amorphea;Obazoa;Opisthokonta;Holozoa;Choanozoa;Metazoa;Animalia;BCP clade;Bilateria;Protostomia;Ecdysozoa;Arthropoda;Hexapoda;Insecta;Pterygota;Neoptera;Coleoptera;Anthrenus cf. lepidus DDM0374	99	1866	-1
SRX14782055	Wgs-seq of Anthrenus museorum	3956811649	1	Anthrenus museorum	1553085	SRX14782055.PFspades_2	613	7.824539	CP003883.703867.705358	Bacteria;Proteobacteria;Alphaproteobacteria;Rickettsiales;Anaplasmataceae;Wolbachia;Wolbachia endosymbiont of Drosophila simulans wNo	99.5	1485	-1
SRX14573177	Dynastes_paschoali_BL_0481F_Illumina genome sequencing	13138644395	1	Dynastes hercules paschoali	1767011	SRX14573177.PFspades_1	86571	824.961966	LJIG01018667.13282.15210	Eukaryota;Amorphea;Obazoa;Opisthokonta;Holozoa;Choanozoa;Metazoa;Animalia;BCP clade;Bilateria;Protostomia;Ecdysozoa;Arthropoda;Hexapoda;Insecta;Pterygota;Neoptera;Coleoptera;Oryctes borbonicus	99.5	1929	-1
SRX14573177	Dynastes_paschoali_BL_0481F_Illumina genome sequencing	13138644395	1	Dynastes hercules paschoali	1767011	SRX14573177.PFspades_4	9365	119.121773	HM108454.1.1496	Bacteria;Proteobacteria;Gammaproteobacteria;Burkholderiales;Comamonadaceae;uncultured;uncultured beta proteobacterium	95.7	1492	-1
SRX14573177	Dynastes_paschoali_BL_0481F_Illumina genome sequencing	13138644395	1	Dynastes hercules paschoali	1767011	SRX14573177.PFspades_3	7677	96.676163	CP032569.580414.581950	Bacteria;Proteobacteria;Gammaproteobacteria;Pseudomonadales;Pseudomonadaceae;Pseudomonas;Pseudomonas aeruginosa	99.9	1518	-1
SRX14573177	Dynastes_paschoali_BL_0481F_Illumina genome sequencing	13138644395	1	Dynastes hercules paschoali	1767011	SRX14573177.PFspades_5	5810	72.055094	KX826986.1.1349	Bacteria;Firmicutes;Clostridia;Oscillospirales;Ruminococcaceae;Incertae Sedis;Ruminococcaceae bacterium	99.9	1338	-1
SRX14573177	Dynastes_paschoali_BL_0481F_Illumina genome sequencing	13138644395	1	Dynastes hercules paschoali	1767011	SRX14573177.PFspades_11	4820	60.110557	FXDJ01000009.1407067.1408576	Bacteria;Bacteroidota;Bacteroidia;Bacteroidales;Tannerellaceae;uncultured;Porphyromonadaceae bacterium MV12	95.6	1511	-1
SRX14573177	Dynastes_paschoali_BL_0481F_Illumina genome sequencing	13138644395	1	Dynastes hercules paschoali	1767011	SRX14573177.PFspades_14	4781	64.082337	FJ823891.1.1492	Bacteria;Bacteroidota;Bacteroidia;Bacteroidales;Dysgonomonadaceae;Dysgonomonas;uncultured Dysgonomonas sp.	99.1	1492	-1
SRX14573177	Dynastes_paschoali_BL_0481F_Illumina genome sequencing	13138644395	1	Dynastes hercules paschoali	1767011	SRX14573177.PFspades_2	4497	49.388591	CP026697.544684.546235	Bacteria;Proteobacteria;Gammaproteobacteria;Enterobacterales;Enterobacteriaceae;Escherichia-Shigella;Citrobacter koseri	100	1522	-1
SRX14573177	Dynastes_paschoali_BL_0481F_Illumina genome sequencing	13138644395	1	Dynastes hercules paschoali	1767011	SRX14573177.PFspades_17	3327	48.731867	BBDX01000090.3966.5495	Bacteria;Bacteroidota;Bacteroidia;Bacteroidales;Dysgonomonadaceae;Dysgonomonas;Dysgonomonas hofstadii JCM 17038	94.6	1531	-1
SRX14573177	Dynastes_paschoali_BL_0481F_Illumina genome sequencing	13138644395	1	Dynastes hercules paschoali	1767011	SRX14573177.PFspades_10	3050	38.357336	FJ374258.1.1512	Bacteria;Desulfobacterota;Desulfovibrionia;Desulfovibrionales;Desulfovibrionaceae;Desulfovibrio;uncultured bacterium	99.7	1513	-1
SRX14573177	Dynastes_paschoali_BL_0481F_Illumina genome sequencing	13138644395	1	Dynastes hercules paschoali	1767011	SRX14573177.PFspades_8	2535	32.913295	AJ251577.1.1498	Bacteria;Proteobacteria;Gammaproteobacteria;Burkholderiales;Comamonadaceae;Comamonas;Comamonas nitrativorans	98.9	1486	-1
SRX14573177	Dynastes_paschoali_BL_0481F_Illumina genome sequencing	13138644395	1	Dynastes hercules paschoali	1767011	SRX14573177.PFspades_6	2315	29.585483	JN680673.1.1521	Bacteria;Rs-K70 termite group;uncultured delta proteobacterium	96.5	1521	-1
SRX14573177	Dynastes_paschoali_BL_0481F_Illumina genome sequencing	13138644395	1	Dynastes hercules paschoali	1767011	SRX14573177.PFspades_19	2216	32.461685	JN620033.1.1402	Bacteria;Firmicutes;Clostridia;Clostridia vadinBB60 group;uncultured bacterium	92.3	1395	-1
SRX14573177	Dynastes_paschoali_BL_0481F_Illumina genome sequencing	13138644395	1	Dynastes hercules paschoali	1767011	SRX14573177.PFspades_16	2172	29.249884	MH608349.1.1485	Bacteria;Bacteroidota;Bacteroidia;Flavobacteriales;Weeksellaceae;Apibacter;Apibacter sp.	96	1485	-1
SRX14573177	Dynastes_paschoali_BL_0481F_Illumina genome sequencing	13138644395	1	Dynastes hercules paschoali	1767011	SRX14573177.PFspades_43	1905	28.102847	AJ233421.1.1482	Bacteria;Proteobacteria;Gammaproteobacteria;Enterobacterales;Budviciaceae;Leminorella;Leminorella grimontii	97.7	1383	-1
SRX14573177	Dynastes_paschoali_BL_0481F_Illumina genome sequencing	13138644395	1	Dynastes hercules paschoali	1767011	SRX14573177.PFspades_12	1898	25.402746	FN667311.1.1462	Bacteria;Bacteroidota;Bacteroidia;Bacteroidales;Dysgonomonadaceae;uncultured compost bacterium	100	1451	-1
SRX14573177	Dynastes_paschoali_BL_0481F_Illumina genome sequencing	13138644395	1	Dynastes hercules paschoali	1767011	SRX14573177.PFspades_9	1465	19.207572	CP023667.2816274.2817821	Bacteria;Proteobacteria;Gammaproteobacteria;Burkholderiales;Alcaligenaceae;Alcaligenes;Alcaligenes faecalis	96.8	1522	-1
SRX14573177	Dynastes_paschoali_BL_0481F_Illumina genome sequencing	13138644395	1	Dynastes hercules paschoali	1767011	SRX14573177.PFspades_7	1285	15.680702	CP018937.4004509.4006048	Bacteria;Bacteroidota;Bacteroidia;Bacteroidales;Bacteroidaceae;Bacteroides;Bacteroides fragilis	91.8	1513	-1
SRX14573177	Dynastes_paschoali_BL_0481F_Illumina genome sequencing	13138644395	1	Dynastes hercules paschoali	1767011	SRX14573177.PFspades_15	1034	14.266759	MF405102.1.1459	Bacteria;Bacteroidota;Bacteroidia;Flavobacteriales;Flavobacteriaceae;Flavobacterium;Flavobacterium naphthae	99.9	1459	-1
SRX14573177	Dynastes_paschoali_BL_0481F_Illumina genome sequencing	13138644395	1	Dynastes hercules paschoali	1767011	SRX14573177.PFspades_49	983	25.820392	JN680675.1.1501	Bacteria;Proteobacteria;Gammaproteobacteria;Burkholderiales;Oxalobacteraceae;Oxalobacter;uncultured Oxalobacteraceae bacterium	98.1	970	-1
SRX14573177	Dynastes_paschoali_BL_0481F_Illumina genome sequencing	13138644395	1	Dynastes hercules paschoali	1767011	SRX14573177.PFspades_24	965	12.621463	FR749955.1.1520	Bacteria;Firmicutes;Clostridia;Peptostreptococcales-Tissierellales;Family XI;Tissierella;Tissierella creatinini	95.5	1510	-1
SRX14573177	Dynastes_paschoali_BL_0481F_Illumina genome sequencing	13138644395	1	Dynastes hercules paschoali	1767011	SRX14573177.PFspades_13	928	11.900229	EF644509.1.1469	Bacteria;Firmicutes;Clostridia;Oscillospirales;Oscillospiraceae;Colidextribacter;uncultured bacterium	96.2	1469	-1
SRX14573177	Dynastes_paschoali_BL_0481F_Illumina genome sequencing	13138644395	1	Dynastes hercules paschoali	1767011	SRX14573177.PFspades_23	840	10.795709	KM650215.1.1474	Bacteria;Desulfobacterota;Desulfovibrionia;Desulfovibrionales;Desulfovibrionaceae;Desulfovibrio;uncultured proteobacterium	96.5	1474	-1
SRX14573177	Dynastes_paschoali_BL_0481F_Illumina genome sequencing	13138644395	1	Dynastes hercules paschoali	1767011	SRX14573177.PFspades_52	814	19.480705	KR822445.1.1430	Bacteria;Bacteroidota;Bacteroidia;Bacteroidales;Bacteroidaceae;Bacteroides;Bacteroides sp. PH5-19	93.7	961	-1
SRX14573177	Dynastes_paschoali_BL_0481F_Illumina genome sequencing	13138644395	1	Dynastes hercules paschoali	1767011	SRX14573177.PFspades_27	679	8.307501	CP010820.676153.677709	Bacteria;Firmicutes;Bacilli;Bacillales;Planococcaceae;Lysinibacillus;Lysinibacillus fusiformis	99.9	1532	-1
SRX14573177	Dynastes_paschoali_BL_0481F_Illumina genome sequencing	13138644395	1	Dynastes hercules paschoali	1767011	SRX14573177.PFspades_22	590	7.296958	JF309184.1.1509	Bacteria;Firmicutes;Negativicutes;Veillonellales-Selenomonadales;Sporomusaceae;Anaerosporomusa;uncultured bacterium	95.6	1509	-1
SRX14573177	Dynastes_paschoali_BL_0481F_Illumina genome sequencing	13138644395	1	Dynastes hercules paschoali	1767011	SRX14573177.PFspades_21	586	7.815815	JN619632.1.1460	Bacteria;Firmicutes;Negativicutes;Veillonellales-Selenomonadales;uncultured;uncultured bacterium	96.8	1462	-1
SRX14573177	Dynastes_paschoali_BL_0481F_Illumina genome sequencing	13138644395	1	Dynastes hercules paschoali	1767011	SRX14573177.PFspades_47	576	11.135042	KR822476.1.1459	Bacteria;Bacteroidota;Bacteroidia;Bacteroidales;Dysgonomonadaceae;Dysgonomonas;Dysgonomonas sp. TW5-36	97.2	1235	-1
SRX14573177	Dynastes_paschoali_BL_0481F_Illumina genome sequencing	13138644395	1	Dynastes hercules paschoali	1767011	SRX14573177.PFspades_30	470	5.776768	JX843632.1.1481	Bacteria;Firmicutes;Clostridia;Peptostreptococcales-Tissierellales;Anaerovoracaceae;Anaerovorax;uncultured bacterium	95.7	1481	-1
SRX14573177	Dynastes_paschoali_BL_0481F_Illumina genome sequencing	13138644395	1	Dynastes hercules paschoali	1767011	SRX14573177.PFspades_38	460	5.573561	MG367114.1.1478	Bacteria;Firmicutes;Clostridia;Peptostreptococcales-Tissierellales;Sedimentibacteraceae;Sedimentibacter;uncultured Sedimentibacter sp.	97.7	1478	-1
SRX14573177	Dynastes_paschoali_BL_0481F_Illumina genome sequencing	13138644395	1	Dynastes hercules paschoali	1767011	SRX14573177.PFspades_18	444	6.421949	KF798131.1.1531	Bacteria;Actinobacteriota;Actinobacteria;Actinomycetales;Actinomycetaceae;Actinomyces;uncultured Actinomycetales bacterium	95.2	1519	-1
SRX14573177	Dynastes_paschoali_BL_0481F_Illumina genome sequencing	13138644395	1	Dynastes hercules paschoali	1767011	SRX14573177.PFspades_25	402	5.332842	KR822468.1.1491	Bacteria;Firmicutes;Bacilli;RsaHf231;bacterium PM5-3	96.5	1470	-1
SRX14573177	Dynastes_paschoali_BL_0481F_Illumina genome sequencing	13138644395	1	Dynastes hercules paschoali	1767011	SRX14573177.PFspades_26	358	5.277365	CP013213.2134949.2136499	Bacteria;Firmicutes;Bacilli;Erysipelotrichales;Erysipelotrichaceae;Erysipelothrix;Erysipelothrix larvae	96.5	1523	-1
SRX14573177	Dynastes_paschoali_BL_0481F_Illumina genome sequencing	13138644395	1	Dynastes hercules paschoali	1767011	SRX14573177.PFspades_31	331	4.377358	AY913838.1.1434	Bacteria;Firmicutes;Clostridia;Peptostreptococcales-Tissierellales;Sedimentibacteraceae;Sedimentibacter;uncultured bacterium	99	1434	-1
SRX14573177	Dynastes_paschoali_BL_0481F_Illumina genome sequencing	13138644395	1	Dynastes hercules paschoali	1767011	SRX14573177.PFspades_34	329	4.347208	CP000853.49919.51423	Bacteria;Firmicutes;Clostridia;Peptostreptococcales-Tissierellales;Alkaliphilus;Alkaliphilus oremlandii OhILAs	99.2	1492	-1
SRX14573177	Dynastes_paschoali_BL_0481F_Illumina genome sequencing	13138644395	1	Dynastes hercules paschoali	1767011	SRX14573177.PFspades_48	329	6.558621	AJ576405.1.1468	Bacteria;Firmicutes;Clostridia;Lachnospirales;Lachnospiraceae;Incertae Sedis;uncultured bacterium	98.1	1185	-1
SRX14573177	Dynastes_paschoali_BL_0481F_Illumina genome sequencing	13138644395	1	Dynastes hercules paschoali	1767011	SRX14573177.PFspades_20	316	4.330769	KC162960.1.1554	Bacteria;Firmicutes;Bacilli;RF39;uncultured rumen bacterium	95.1	1543	-1
SRX14573177	Dynastes_paschoali_BL_0481F_Illumina genome sequencing	13138644395	1	Dynastes hercules paschoali	1767011	SRX14573177.PFspades_36	286	4.266949	LR031292.1.1534	Bacteria;Proteobacteria;Gammaproteobacteria;Pseudomonadales;Moraxellaceae;Acinetobacter;Acinetobacter sp. Marseille-P8049	95.9	1519	-1
SRX14573177	Dynastes_paschoali_BL_0481F_Illumina genome sequencing	13138644395	1	Dynastes hercules paschoali	1767011	SRX14573177.PFspades_51	277	5.574732	EU980608.1.1520	Bacteria;Firmicutes;Clostridia;Lachnospirales;Lachnospiraceae;[Eubacterium] fissicatena group;Faecalicatena contorta	99.6	1066	-1
SRX14573177	Dynastes_paschoali_BL_0481F_Illumina genome sequencing	13138644395	1	Dynastes hercules paschoali	1767011	SRX14573177.PFspades_29	275	3.518981	JN680664.1.1439	Bacteria;Firmicutes;Clostridia;Peptostreptococcales-Tissierellales;Anaerovoracaceae;[Eubacterium] brachy group;uncultured Eubacteriaceae bacterium	96.9	1439	-1
SRX14573177	Dynastes_paschoali_BL_0481F_Illumina genome sequencing	13138644395	1	Dynastes hercules paschoali	1767011	SRX14573177.PFspades_50	267	5.978365	DQ307713.1.1407	Bacteria;Desulfobacterota;Desulfovibrionia;Desulfovibrionales;Desulfovibrionaceae;Desulfovibrio;uncultured delta proteobacterium	95.6	973	-1
SRX14573177	Dynastes_paschoali_BL_0481F_Illumina genome sequencing	13138644395	1	Dynastes hercules paschoali	1767011	SRX14573177.PFspades_46	263	4.133421	AJ576422.1.1467	Bacteria;Firmicutes;Clostridia;Lachnospirales;Lachnospiraceae;Lachnoclostridium;uncultured bacterium	97.5	1381	-1
SRX14573177	Dynastes_paschoali_BL_0481F_Illumina genome sequencing	13138644395	1	Dynastes hercules paschoali	1767011	SRX14573177.PFspades_32	263	3.674146	EF445179.1.1470	Bacteria;Firmicutes;Clostridia;Clostridia vadinBB60 group;uncultured bacterium	93	1470	-1
SRX14573177	Dynastes_paschoali_BL_0481F_Illumina genome sequencing	13138644395	1	Dynastes hercules paschoali	1767011	SRX14573177.PFspades_35	229	2.225738	FJ374219.1.1479	Bacteria;Firmicutes;Clostridia;Oscillospirales;Ruminococcaceae;Candidatus Soleaferrea;uncultured bacterium	95.5	1483	-1
SRX14573177	Dynastes_paschoali_BL_0481F_Illumina genome sequencing	13138644395	1	Dynastes hercules paschoali	1767011	SRX14573177.PFspades_40	227	2.8	FJ374193.1.1490	Bacteria;Bacteroidota;Bacteroidia;Bacteroidales;Rikenellaceae;Alistipes;uncultured bacterium	90.8	1495	-1
SRX14573177	Dynastes_paschoali_BL_0481F_Illumina genome sequencing	13138644395	1	Dynastes hercules paschoali	1767011	SRX14573177.PFspades_53	215	4.232	HE966429.1.1543	Bacteria;Firmicutes;Negativicutes;Veillonellales-Selenomonadales;Sporomusaceae;Sporomusa;Sporomusa sphaeroides	99.8	1126	-1
SRX14573177	Dynastes_paschoali_BL_0481F_Illumina genome sequencing	13138644395	1	Dynastes hercules paschoali	1767011	SRX14573177.PFspades_33	205	2.843035	AJWZ01008267.13415.14982	Bacteria;Firmicutes;Bacilli;RF39;human gut metagenome	92.2	1581	-1
SRX14573177	Dynastes_paschoali_BL_0481F_Illumina genome sequencing	13138644395	1	Dynastes hercules paschoali	1767011	SRX14573177.PFspades_28	191	2.689895	JN680638.1.1493	Bacteria;Firmicutes;Bacilli;RF39;uncultured Erysipelotrichia bacterium	96.4	1483	-1
SRX14573177	Dynastes_paschoali_BL_0481F_Illumina genome sequencing	13138644395	1	Dynastes hercules paschoali	1767011	SRX14573177.PFspades_41	165	2.533773	U81738.1.1438	Bacteria;Verrucomicrobiota;Verrucomicrobiae;Opitutales;Puniceicoccaceae;Cerasicoccus;uncultured bacterium	95.3	1439	-1
SRX14573177	Dynastes_paschoali_BL_0481F_Illumina genome sequencing	13138644395	1	Dynastes hercules paschoali	1767011	SRX14573177.PFspades_44	162	2.66429	KM024040.1.1392	Bacteria;Bacteroidota;Bacteroidia;Bacteroidales;CR-115;uncultured bacterium	92.7	1394	-1
SRX14573177	Dynastes_paschoali_BL_0481F_Illumina genome sequencing	13138644395	1	Dynastes hercules paschoali	1767011	SRX14573177.PFspades_37	156	2.432962	HQ805868.1.1445	Bacteria;Firmicutes;Bacilli;Erysipelotrichales;Erysipelatoclostridiaceae;UCG-004;uncultured organism	92	1446	-1
SRX14573177	Dynastes_paschoali_BL_0481F_Illumina genome sequencing	13138644395	1	Dynastes hercules paschoali	1767011	SRX14573177.PFspades_39	149	2.251354	JN619926.1.1420	Bacteria;Firmicutes;Clostridia;Oscillospirales;Ruminococcaceae;uncultured;uncultured bacterium	96	1420	-1
SRX14573177	Dynastes_paschoali_BL_0481F_Illumina genome sequencing	13138644395	1	Dynastes hercules paschoali	1767011	SRX14573177.PFspades_42	143	1.928571	AB298756.1.1471	Bacteria;Firmicutes;Clostridia;Lachnospirales;Lachnospiraceae;Anaerostignum;Anaerotignum aminivorans	96.6	1485	-1
SRX14573177	Dynastes_paschoali_BL_0481F_Illumina genome sequencing	13138644395	1	Dynastes hercules paschoali	1767011	SRX14573177.PFspades_45	77	1.210824	FR733662.1.1493	Bacteria;Firmicutes;Clostridia;Peptostreptococcales-Tissierellales;Peptostreptococcaceae;Clostridioides;Clostridioides mangenotii	97.7	1481	-1
SRX14573177	Dynastes_paschoali_BL_0481F_Illumina genome sequencing	13138644395	1	Dynastes hercules paschoali	1767011	SRX14573177.PFspades_56	50	1.262916	KC555192.1.1485	Bacteria;Firmicutes;Clostridia;Peptostreptococcales-Tissierellales;Anaerovoracaceae;Anaerovorax;uncultured Anaerovorax sp.	93.4	957	-1
SRX14573174	Dynastes_septentrionalis_BL_0042C_Illumina genome sequencing	9524035308	1	Dynastes hercules septentrionalis	1767013	SRX14573174.PFspades_1	42357	344.489852	LJIG01018667.13282.15210	Eukaryota;Amorphea;Obazoa;Opisthokonta;Holozoa;Choanozoa;Metazoa;Animalia;BCP clade;Bilateria;Protostomia;Ecdysozoa;Arthropoda;Hexapoda;Insecta;Pterygota;Neoptera;Coleoptera;Oryctes borbonicus	99.5	1929	-1
SRX14573174	Dynastes_septentrionalis_BL_0042C_Illumina genome sequencing	9524035308	1	Dynastes hercules septentrionalis	1767013	SRX14573174.PFspades_2	146	2.774576	JN619257.1.1917	Eukaryota;Amorphea;Obazoa;Opisthokonta;Holozoa;Choanozoa;Metazoa;Animalia;BCP clade;Bilateria;Protostomia;Ecdysozoa;Arthropoda;Hexapoda;Insecta;Pterygota;Neoptera;Coleoptera;Liparetrus obscurior	95	1165	-1
SRX14573172	Dynastes_occidentalis_BL_0002_Docc_ill_Illumina genome sequencing	13153882894	1	Dynastes hercules occidentalis	1767010	SRX14573172.PFspades_6	29381	230.549173	LJIG01018667.13282.15210	Eukaryota;Amorphea;Obazoa;Opisthokonta;Holozoa;Choanozoa;Metazoa;Animalia;BCP clade;Bilateria;Protostomia;Ecdysozoa;Arthropoda;Hexapoda;Insecta;Pterygota;Neoptera;Coleoptera;Oryctes borbonicus	97.2	1929	-1
SRX14573172	Dynastes_occidentalis_BL_0002_Docc_ill_Illumina genome sequencing	13153882894	1	Dynastes hercules occidentalis	1767010	SRX14573172.PFspades_1	4037	48.86147	CP021455.4242725.4244265	Bacteria;Proteobacteria;Gammaproteobacteria;Burkholderiales;Comamonadaceae;Ottowia;Comamonas serinivorans	95	1518	-1
SRX14573172	Dynastes_occidentalis_BL_0002_Docc_ill_Illumina genome sequencing	13153882894	1	Dynastes hercules occidentalis	1767010	SRX14573172.PFspades_2	2735	36.377189	LT605205.3313959.3315477	Bacteria;Bacteroidota;Bacteroidia;Bacteroidales;Dysgonomonadaceae;Proteiniphilum;Proteiniphilum saccharofermentans	93.6	1511	-1
SRX14573172	Dynastes_occidentalis_BL_0002_Docc_ill_Illumina genome sequencing	13153882894	1	Dynastes hercules occidentalis	1767010	SRX14573172.PFspades_4	1636	22.429022	KJ206825.1.1490	Bacteria;Bacteroidota;Bacteroidia;Bacteroidales;Dysgonomonadaceae;Proteiniphilum;uncultured bacterium	98	1490	-1
SRX14573172	Dynastes_occidentalis_BL_0002_Docc_ill_Illumina genome sequencing	13153882894	1	Dynastes hercules occidentalis	1767010	SRX14573172.PFspades_5	1624	22.090868	AJ576339.1.1447	Bacteria;Bacteroidota;Bacteroidia;Bacteroidales;M2PB4-65 termite group;uncultured bacterium	95.2	1447	-1
SRX14573172	Dynastes_occidentalis_BL_0002_Docc_ill_Illumina genome sequencing	13153882894	1	Dynastes hercules occidentalis	1767010	SRX14573172.PFspades_38	1496	21.233556	CP004143.4665023.4666561	Bacteria;Proteobacteria;Gammaproteobacteria;Pseudomonadales;Pseudomonadaceae;Pseudomonas;Pseudomonas sp. ATCC 13867	99.7	1517	-1
SRX14573172	Dynastes_occidentalis_BL_0002_Docc_ill_Illumina genome sequencing	13153882894	1	Dynastes hercules occidentalis	1767010	SRX14573172.PFspades_3	1224	16.422212	KR822476.1.1459	Bacteria;Bacteroidota;Bacteroidia;Bacteroidales;Dysgonomonadaceae;Dysgonomonas;Dysgonomonas sp. TW5-36	97.1	1459	-1
SRX14573172	Dynastes_occidentalis_BL_0002_Docc_ill_Illumina genome sequencing	13153882894	1	Dynastes hercules occidentalis	1767010	SRX14573172.PFspades_7	940	13.235375	MH608349.1.1485	Bacteria;Bacteroidota;Bacteroidia;Flavobacteriales;Weeksellaceae;Apibacter;Apibacter sp.	95.9	1485	-1
SRX14573172	Dynastes_occidentalis_BL_0002_Docc_ill_Illumina genome sequencing	13153882894	1	Dynastes hercules occidentalis	1767010	SRX14573172.PFspades_40	918	8.788288	DQ115986.1.1492	Bacteria;Firmicutes;Clostridia;Oscillospirales;Oscillospiraceae;uncultured;uncultured bacterium	93.8	1492	-1
SRX14573172	Dynastes_occidentalis_BL_0002_Docc_ill_Illumina genome sequencing	13153882894	1	Dynastes hercules occidentalis	1767010	SRX14573172.PFspades_8	679	9.516024	KR822443.1.1457	Bacteria;Bacteroidota;Bacteroidia;Bacteroidales;Bacteroidaceae;Bacteroides;Bacteroides sp. PH5-1	92.9	1465	-1
SRX14573172	Dynastes_occidentalis_BL_0002_Docc_ill_Illumina genome sequencing	13153882894	1	Dynastes hercules occidentalis	1767010	SRX14573172.PFspades_18	629	8.933635	CVRP01000015.219.1727	Bacteria;Bacteroidota;Bacteroidia;Bacteroidales;Porphyromonadaceae;Dysgonomonas sp. BGC7	97.7	1509	-1
SRX14573172	Dynastes_occidentalis_BL_0002_Docc_ill_Illumina genome sequencing	13153882894	1	Dynastes hercules occidentalis	1767010	SRX14573172.PFspades_10	509	7.73911	LT605205.3313959.3315477	Bacteria;Bacteroidota;Bacteroidia;Bacteroidales;Dysgonomonadaceae;Proteiniphilum;Proteiniphilum saccharofermentans	96	1511	-1
SRX14573172	Dynastes_occidentalis_BL_0002_Docc_ill_Illumina genome sequencing	13153882894	1	Dynastes hercules occidentalis	1767010	SRX14573172.PFspades_11	509	7.51165	DQ352807.1.1510	Bacteria;Firmicutes;Clostridia;Lachnospirales;Lachnospiraceae;Tyzzerella;[Clostridium] piliforme (Tyzzer's bacillus)	85.7	1430	-1
SRX14573172	Dynastes_occidentalis_BL_0002_Docc_ill_Illumina genome sequencing	13153882894	1	Dynastes hercules occidentalis	1767010	SRX14573172.PFspades_47	508	5.375981	KM650471.1.1492	Bacteria;Firmicutes;Clostridia;Peptococcales;Peptococcaceae;uncultured;uncultured Firmicutes bacterium	90.6	1474	-1
SRX14573172	Dynastes_occidentalis_BL_0002_Docc_ill_Illumina genome sequencing	13153882894	1	Dynastes hercules occidentalis	1767010	SRX14573172.PFspades_64	491	7.017886	JN653051.1.1446	Bacteria;Firmicutes;Clostridia;Christensenellales;Christensenellaceae;Christensenellaceae R-7 group;uncultured Lachnospiraceae bacterium	97.5	1216	-1
SRX14573172	Dynastes_occidentalis_BL_0002_Docc_ill_Illumina genome sequencing	13153882894	1	Dynastes hercules occidentalis	1767010	SRX14573172.PFspades_16	427	4.024534	JQ617826.1.1474	Bacteria;Firmicutes;Clostridia;Oscillospirales;Ruminococcaceae;Candidatus Soleaferrea;uncultured Clostridiales bacterium	94	1395	-1
SRX14573172	Dynastes_occidentalis_BL_0002_Docc_ill_Illumina genome sequencing	13153882894	1	Dynastes hercules occidentalis	1767010	SRX14573172.PFspades_9	384	5.259831	CP023004.662818.664379	Bacteria;Verrucomicrobiota;Verrucomicrobiae;Opitutales;Opitutaceae;Ereboglobus;Ereboglobus luteus	98.3	1538	-1
SRX14573172	Dynastes_occidentalis_BL_0002_Docc_ill_Illumina genome sequencing	13153882894	1	Dynastes hercules occidentalis	1767010	SRX14573172.PFspades_13	348	4.837458	DQ352812.1.1520	Bacteria;Firmicutes;Clostridia;Lachnospirales;Lachnospiraceae;Tyzzerella;[Clostridium] colinum	88	1514	-1
SRX14573172	Dynastes_occidentalis_BL_0002_Docc_ill_Illumina genome sequencing	13153882894	1	Dynastes hercules occidentalis	1767010	SRX14573172.PFspades_65	339	7.283729	AB234430.1.1355	Bacteria;Bacteroidota;Bacteroidia;Bacteroidales;Rikenellaceae;Alistipes;uncultured Bacteroidales bacterium	93.2	966	-1
SRX14573172	Dynastes_occidentalis_BL_0002_Docc_ill_Illumina genome sequencing	13153882894	1	Dynastes hercules occidentalis	1767010	SRX14573172.PFspades_27	315	4.374536	AB192275.1.1322	Bacteria;Firmicutes;Clostridia;Clostridia vadinBB60 group;uncultured Clostridiales bacterium	93	1323	-1
SRX14573172	Dynastes_occidentalis_BL_0002_Docc_ill_Illumina genome sequencing	13153882894	1	Dynastes hercules occidentalis	1767010	SRX14573172.PFspades_25	295	4.147757	AJ233421.1.1482	Bacteria;Proteobacteria;Gammaproteobacteria;Enterobacterales;Budviciaceae;Leminorella;Leminorella grimontii	97.2	1482	-1
SRX14573172	Dynastes_occidentalis_BL_0002_Docc_ill_Illumina genome sequencing	13153882894	1	Dynastes hercules occidentalis	1767010	SRX14573172.PFspades_15	291	3.895149	EF454544.1.1438	Bacteria;Firmicutes;Clostridia;Oscillospirales;UCG-010;uncultured Lachnospiraceae bacterium	92.7	1442	-1
SRX14573172	Dynastes_occidentalis_BL_0002_Docc_ill_Illumina genome sequencing	13153882894	1	Dynastes hercules occidentalis	1767010	SRX14573172.PFspades_31	277	3.387711	EF445179.1.1470	Bacteria;Firmicutes;Clostridia;Clostridia vadinBB60 group;uncultured bacterium	92.8	1475	-1
SRX14573172	Dynastes_occidentalis_BL_0002_Docc_ill_Illumina genome sequencing	13153882894	1	Dynastes hercules occidentalis	1767010	SRX14573172.PFspades_20	266	3.71436	CP001964.1209818.1211325	Bacteria;Actinobacteriota;Actinobacteria;Micrococcales;Cellulomonadaceae;Cellulomonas;Cellulomonas flavigena DSM 20109	93.1	1504	-1
SRX14573172	Dynastes_occidentalis_BL_0002_Docc_ill_Illumina genome sequencing	13153882894	1	Dynastes hercules occidentalis	1767010	SRX14573172.PFspades_62	258	4.600642	LSGP01000002.1.1556	Bacteria;Firmicutes;Negativicutes;Veillonellales-Selenomonadales;Sporomusaceae;Anaerosporomusa;Anaerosporomusa subterranea	95.6	1252	-1
SRX14573172	Dynastes_occidentalis_BL_0002_Docc_ill_Illumina genome sequencing	13153882894	1	Dynastes hercules occidentalis	1767010	SRX14573172.PFspades_14	246	3.362974	FJ374242.1.1490	Bacteria;Proteobacteria;Gammaproteobacteria;Burkholderiales;Comamonadaceae;Diaphorobacter;uncultured bacterium	99.7	1493	-1
SRX14573172	Dynastes_occidentalis_BL_0002_Docc_ill_Illumina genome sequencing	13153882894	1	Dynastes hercules occidentalis	1767010	SRX14573172.PFspades_12	235	3.203757	JN680671.1.1512	Bacteria;Desulfobacterota;Desulfovibrionia;Desulfovibrionales;Desulfovibrionaceae;Desulfovibrio;uncultured Desulfovibrionaceae bacterium	95.4	1512	-1
SRX14573172	Dynastes_occidentalis_BL_0002_Docc_ill_Illumina genome sequencing	13153882894	1	Dynastes hercules occidentalis	1767010	SRX14573172.PFspades_33	217	2.697865	AP018449.2180837.2182375	Bacteria;Firmicutes;Negativicutes;Veillonellales-Selenomonadales;Sporomusaceae;Methylomusa;Methylomusa anaerophila	90.8	1537	-1
SRX14573172	Dynastes_occidentalis_BL_0002_Docc_ill_Illumina genome sequencing	13153882894	1	Dynastes hercules occidentalis	1767010	SRX14573172.PFspades_44	217	2.51256	AB234467.1.1334	Bacteria;Firmicutes;Clostridia;Clostridia vadinBB60 group;uncultured Clostridiales bacterium	94	1334	-1
SRX14573172	Dynastes_occidentalis_BL_0002_Docc_ill_Illumina genome sequencing	13153882894	1	Dynastes hercules occidentalis	1767010	SRX14573172.PFspades_46	215	3.416265	JN873203.1.1518	Bacteria;Firmicutes;Negativicutes;uncultured;uncultured Firmicutes bacterium	93.5	1446	-1
SRX14573172	Dynastes_occidentalis_BL_0002_Docc_ill_Illumina genome sequencing	13153882894	1	Dynastes hercules occidentalis	1767010	SRX14573172.PFspades_24	211	3.113732	KM250921.1.1444	Bacteria;Firmicutes;Clostridia;Clostridia vadinBB60 group;uncultured bacterium	93.4	1445	-1
SRX14573172	Dynastes_occidentalis_BL_0002_Docc_ill_Illumina genome sequencing	13153882894	1	Dynastes hercules occidentalis	1767010	SRX14573172.PFspades_37	207	2.919956	JN619858.1.1417	Bacteria;Bacteroidota;Bacteroidia;Bacteroidales;Rikenellaceae;Alistipes;uncultured bacterium	93.9	1418	-1
SRX14573172	Dynastes_occidentalis_BL_0002_Docc_ill_Illumina genome sequencing	13153882894	1	Dynastes hercules occidentalis	1767010	SRX14573172.PFspades_34	200	3.094215	GQ134154.1.1305	Bacteria;Firmicutes;Clostridia;Christensenellales;Christensenellaceae;Christensenellaceae R-7 group;uncultured bacterium	95.2	1305	-1
SRX14573172	Dynastes_occidentalis_BL_0002_Docc_ill_Illumina genome sequencing	13153882894	1	Dynastes hercules occidentalis	1767010	SRX14573172.PFspades_35	192	2.70854	JQ711699.1.1511	Bacteria;Firmicutes;Clostridia;Peptostreptococcales-Tissierellales;Anaerovoracaceae;Anaerovorax;uncultured bacterium	95.1	1505	-1
SRX14573172	Dynastes_occidentalis_BL_0002_Docc_ill_Illumina genome sequencing	13153882894	1	Dynastes hercules occidentalis	1767010	SRX14573172.PFspades_19	189	2.767821	CP014028.4893660.4895195	Bacteria;Proteobacteria;Gammaproteobacteria;Burkholderiales;Alcaligenaceae;Achromobacter xylosoxidans	99.5	1511	-1
SRX14573172	Dynastes_occidentalis_BL_0002_Docc_ill_Illumina genome sequencing	13153882894	1	Dynastes hercules occidentalis	1767010	SRX14573172.PFspades_32	179	2.670838	LC028625.1.1516	Bacteria;Firmicutes;Clostridia;Oscillospirales;Hungateiclostridiaceae;Ruminiclostridium;uncultured bacterium	95.1	1505	-1
SRX14573172	Dynastes_occidentalis_BL_0002_Docc_ill_Illumina genome sequencing	13153882894	1	Dynastes hercules occidentalis	1767010	SRX14573172.PFspades_63	175	2.451299	AB089032.1.1304	Bacteria;Firmicutes;Clostridia;Oscillospirales;UCG-010;uncultured Clostridiaceae bacterium	94.6	1074	-1
SRX14573172	Dynastes_occidentalis_BL_0002_Docc_ill_Illumina genome sequencing	13153882894	1	Dynastes hercules occidentalis	1767010	SRX14573172.PFspades_17	175	2.333996	JX576015.1.1503	Bacteria;Proteobacteria;Gammaproteobacteria;Burkholderiales;Rhodocyclaceae;Azoarcus;uncultured Azoarcus sp.	99.5	1500	-1
SRX14573172	Dynastes_occidentalis_BL_0002_Docc_ill_Illumina genome sequencing	13153882894	1	Dynastes hercules occidentalis	1767010	SRX14573172.PFspades_53	161	2.02681	FJ951859.1.1491	Bacteria;Firmicutes;Clostridia;Oscillospirales;UCG-010;uncultured bacterium	88	1455	-1
SRX14573172	Dynastes_occidentalis_BL_0002_Docc_ill_Illumina genome sequencing	13153882894	1	Dynastes hercules occidentalis	1767010	SRX14573172.PFspades_21	158	2.536232	CVRU01000011.3662.5169	Bacteria;Bacteroidota;Bacteroidia;Bacteroidales;Dysgonomonadaceae;Dysgonomonas;Dysgonomonas sp. HGC4	98.1	1509	-1
SRX14573172	Dynastes_occidentalis_BL_0002_Docc_ill_Illumina genome sequencing	13153882894	1	Dynastes hercules occidentalis	1767010	SRX14573172.PFspades_54	154	2.063599	JN619762.1.1358	Bacteria;Firmicutes;Clostridia;Oscillospirales;Ruminococcaceae;Candidatus Soleaferrea;uncultured bacterium	94.4	1232	-1
SRX14573172	Dynastes_occidentalis_BL_0002_Docc_ill_Illumina genome sequencing	13153882894	1	Dynastes hercules occidentalis	1767010	SRX14573172.PFspades_50	149	2.159658	EF402828.1.1485	Bacteria;Firmicutes;Clostridia;Oscillospirales;Ruminococcaceae;uncultured;uncultured bacterium	91.1	1525	-1
SRX14573172	Dynastes_occidentalis_BL_0002_Docc_ill_Illumina genome sequencing	13153882894	1	Dynastes hercules occidentalis	1767010	SRX14573172.PFspades_57	148	2.174259	LC028872.1.1513	Bacteria;Cyanobacteria;Vampirivibrionia;Gastranaerophilales;uncultured bacterium	94.3	1320	-1
SRX14573172	Dynastes_occidentalis_BL_0002_Docc_ill_Illumina genome sequencing	13153882894	1	Dynastes hercules occidentalis	1767010	SRX14573172.PFspades_51	147	2.381746	JN619578.1.1371	Bacteria;Firmicutes;Clostridia;Lachnospirales;Lachnospiraceae;Tyzzerella;uncultured bacterium	91.9	1349	-1
SRX14573172	Dynastes_occidentalis_BL_0002_Docc_ill_Illumina genome sequencing	13153882894	1	Dynastes hercules occidentalis	1767010	SRX14573172.PFspades_43	143	2.220848	KM650924.1.1452	Bacteria;Firmicutes;Clostridia;Lachnospirales;Lachnospiraceae;Tyzzerella;uncultured Firmicutes bacterium	90.4	1455	-1
SRX14573172	Dynastes_occidentalis_BL_0002_Docc_ill_Illumina genome sequencing	13153882894	1	Dynastes hercules occidentalis	1767010	SRX14573172.PFspades_26	143	1.710122	EF445143.1.1476	Bacteria;Firmicutes;Clostridia;Clostridia vadinBB60 group;uncultured bacterium	91.1	1477	-1
SRX14573172	Dynastes_occidentalis_BL_0002_Docc_ill_Illumina genome sequencing	13153882894	1	Dynastes hercules occidentalis	1767010	SRX14573172.PFspades_59	135	1.371974	KM650240.1.1458	Bacteria;Firmicutes;Clostridia;Oscillospirales;Butyricicoccaceae;UCG-009;uncultured Firmicutes bacterium	92.5	1330	-1
SRX14573172	Dynastes_occidentalis_BL_0002_Docc_ill_Illumina genome sequencing	13153882894	1	Dynastes hercules occidentalis	1767010	SRX14573172.PFspades_49	134	1.810777	EF602804.1.1448	Bacteria;Firmicutes;Clostridia;Clostridia vadinBB60 group;uncultured bacterium	88.7	1463	-1
SRX14573172	Dynastes_occidentalis_BL_0002_Docc_ill_Illumina genome sequencing	13153882894	1	Dynastes hercules occidentalis	1767010	SRX14573172.PFspades_22	134	2.075286	JF309182.1.1485	Bacteria;Proteobacteria;Gammaproteobacteria;Burkholderiales;Rhodocyclaceae;Propionivibrio;uncultured bacterium	99	1485	-1
SRX14573172	Dynastes_occidentalis_BL_0002_Docc_ill_Illumina genome sequencing	13153882894	1	Dynastes hercules occidentalis	1767010	SRX14573172.PFspades_23	130	2.011423	JQ084309.1.1464	Bacteria;Firmicutes;Clostridia;Clostridia vadinBB60 group;uncultured bacterium	89.3	1470	-1
SRX14573172	Dynastes_occidentalis_BL_0002_Docc_ill_Illumina genome sequencing	13153882894	1	Dynastes hercules occidentalis	1767010	SRX14573172.PFspades_29	128	1.708556	GQ502525.1.1447	Bacteria;Firmicutes;Clostridia;Oscillospirales;Oscillospiraceae;uncultured;uncultured Firmicutes bacterium	96.3	1372	-1
SRX14573172	Dynastes_occidentalis_BL_0002_Docc_ill_Illumina genome sequencing	13153882894	1	Dynastes hercules occidentalis	1767010	SRX14573172.PFspades_56	123	2.027299	HM630217.1.1442	Bacteria;Cyanobacteria;Vampirivibrionia;Gastranaerophilales;uncultured bacterium	95.8	1048	-1
SRX14573172	Dynastes_occidentalis_BL_0002_Docc_ill_Illumina genome sequencing	13153882894	1	Dynastes hercules occidentalis	1767010	SRX14573172.PFspades_28	120	1.86521	HQ805868.1.1445	Bacteria;Firmicutes;Bacilli;Erysipelotrichales;Erysipelatoclostridiaceae;UCG-004;uncultured organism	90.2	1451	-1
SRX14573172	Dynastes_occidentalis_BL_0002_Docc_ill_Illumina genome sequencing	13153882894	1	Dynastes hercules occidentalis	1767010	SRX14573172.PFspades_41	119	1.789712	AMCI01001288.68.1561	Bacteria;Firmicutes;Bacilli;Acholeplasmatales;Acholeplasmataceae;Anaeroplasma;gut metagenome	91.5	1489	-1
SRX14573172	Dynastes_occidentalis_BL_0002_Docc_ill_Illumina genome sequencing	13153882894	1	Dynastes hercules occidentalis	1767010	SRX14573172.PFspades_70	113	4.013405	JF736655.1.1498	Bacteria;Bacteroidota;Bacteroidia;Bacteroidales;Dysgonomonadaceae;Proteiniphilum;uncultured Bacteroidetes bacterium	97.6	965	-1
SRX14573172	Dynastes_occidentalis_BL_0002_Docc_ill_Illumina genome sequencing	13153882894	1	Dynastes hercules occidentalis	1767010	SRX14573172.PFspades_48	112	1.565589	LT630003.3420126.3421661	Bacteria;Firmicutes;Clostridia;Lachnospirales;Lachnospiraceae;Lachnoclostridium;[Clostridium] sphenoides JCM 1415	99.3	1512	-1
SRX14573172	Dynastes_occidentalis_BL_0002_Docc_ill_Illumina genome sequencing	13153882894	1	Dynastes hercules occidentalis	1767010	SRX14573172.PFspades_36	111	1.725512	KM650959.1.1429	Bacteria;Firmicutes;Clostridia;Lachnospirales;Lachnospiraceae;Tyzzerella;uncultured Firmicutes bacterium	92.2	1429	-1
SRX14573172	Dynastes_occidentalis_BL_0002_Docc_ill_Illumina genome sequencing	13153882894	1	Dynastes hercules occidentalis	1767010	SRX14573172.PFspades_79	108	2.420997	FJ374198.1.1486	Bacteria;Firmicutes;Clostridia;Christensenellales;Christensenellaceae;Christensenellaceae R-7 group;uncultured bacterium	95.3	979	-1
SRX14573172	Dynastes_occidentalis_BL_0002_Docc_ill_Illumina genome sequencing	13153882894	1	Dynastes hercules occidentalis	1767010	SRX14573172.PFspades_55	106	2.047316	LC028803.1.1521	Bacteria;Firmicutes;Clostridia;Oscillospirales;UCG-010;uncultured bacterium	94.6	1180	-1
SRX14573172	Dynastes_occidentalis_BL_0002_Docc_ill_Illumina genome sequencing	13153882894	1	Dynastes hercules occidentalis	1767010	SRX14573172.PFspades_58	103	1.941818	AB234467.1.1334	Bacteria;Firmicutes;Clostridia;Clostridia vadinBB60 group;uncultured Clostridiales bacterium	91.4	1252	-1
SRX14573172	Dynastes_occidentalis_BL_0002_Docc_ill_Illumina genome sequencing	13153882894	1	Dynastes hercules occidentalis	1767010	SRX14573172.PFspades_39	100	1.602362	ACDP02000005.388.1906	Bacteria;Proteobacteria;Gammaproteobacteria;Burkholderiales;Oxalobacteraceae;Oxalobacter;Oxalobacter formigenes HOxBLS	97.3	1511	-1
SRX14573172	Dynastes_occidentalis_BL_0002_Docc_ill_Illumina genome sequencing	13153882894	1	Dynastes hercules occidentalis	1767010	SRX14573172.PFspades_42	89	1.639288	JN680578.1.1454	Bacteria;Bacteroidota;Bacteroidia;Bacteroidales;Dysgonomonadaceae;Dysgonomonas;uncultured Porphyromonadaceae bacterium	95.9	1456	-1
SRX14573172	Dynastes_occidentalis_BL_0002_Docc_ill_Illumina genome sequencing	13153882894	1	Dynastes hercules occidentalis	1767010	SRX14573172.PFspades_30	86	1.406132	EF436433.1.1522	Bacteria;Firmicutes;Clostridia;Clostridia UCG-014;uncultured rumen bacterium	90	1523	-1
SRX14573172	Dynastes_occidentalis_BL_0002_Docc_ill_Illumina genome sequencing	13153882894	1	Dynastes hercules occidentalis	1767010	SRX14573172.PFspades_69	84	2.576106	JQ084309.1.1464	Bacteria;Firmicutes;Clostridia;Clostridia vadinBB60 group;uncultured bacterium	91.4	956	-1
SRX14573172	Dynastes_occidentalis_BL_0002_Docc_ill_Illumina genome sequencing	13153882894	1	Dynastes hercules occidentalis	1767010	SRX14573172.PFspades_61	82	1.104199	AB264073.1.1456	Bacteria;Firmicutes;Clostridia;Christensenellales;Christensenellaceae;Christensenellaceae R-7 group;uncultured Clostridia bacterium	92.2	1315	-1
SRX14573172	Dynastes_occidentalis_BL_0002_Docc_ill_Illumina genome sequencing	13153882894	1	Dynastes hercules occidentalis	1767010	SRX14573172.PFspades_52	77	1.295257	JN680688.1.1508	Bacteria;Deferribacterota;Deferribacteres;Deferribacterales;Deferribacteraceae;Mucispirillum;uncultured Deferribacteraceae bacterium	93	1510	-1
SRX14573172	Dynastes_occidentalis_BL_0002_Docc_ill_Illumina genome sequencing	13153882894	1	Dynastes hercules occidentalis	1767010	SRX14573172.PFspades_76	77	1.848178	EF686514.1.1487	Bacteria;Firmicutes;Clostridia;Clostridia vadinBB60 group;uncultured rumen bacterium	92.4	990	-1
SRX14573172	Dynastes_occidentalis_BL_0002_Docc_ill_Illumina genome sequencing	13153882894	1	Dynastes hercules occidentalis	1767010	SRX14573172.PFspades_72	74	1.503759	KM650623.1.1437	Bacteria;Firmicutes;Clostridia;Oscillospirales;UCG-010;uncultured Firmicutes bacterium	92.6	1174	-1
SRX14573172	Dynastes_occidentalis_BL_0002_Docc_ill_Illumina genome sequencing	13153882894	1	Dynastes hercules occidentalis	1767010	SRX14573172.PFspades_71	69	1.469294	CP022073.2049433.2050984	Bacteria;Proteobacteria;Gammaproteobacteria;Enterobacterales;Enterobacteriaceae;Escherichia-Shigella;Citrobacter koseri	100	1021	-1
SRX14573172	Dynastes_occidentalis_BL_0002_Docc_ill_Illumina genome sequencing	13153882894	1	Dynastes hercules occidentalis	1767010	SRX14573172.PFspades_45	67	1.153522	KT952868.1.1460	Bacteria;Firmicutes;Bacilli;Acholeplasmatales;Acholeplasmataceae;Anaeroplasma;uncultured bacterium	88.2	1486	-1
SRX14573172	Dynastes_occidentalis_BL_0002_Docc_ill_Illumina genome sequencing	13153882894	1	Dynastes hercules occidentalis	1767010	SRX14573172.PFspades_67	61	1.266842	AB088975.1.1296	Bacteria;Firmicutes;Clostridia;Lachnospirales;Lachnospiraceae;Tyzzerella;uncultured Eubacteriaceae bacterium	90.7	1258	-1
SRX14573172	Dynastes_occidentalis_BL_0002_Docc_ill_Illumina genome sequencing	13153882894	1	Dynastes hercules occidentalis	1767010	SRX14573172.PFspades_60	60	1.295297	AB443598.1.1508	Eukaryota;Excavata;Metamonada;Parabasalia;Cryptotermes symbiont group;uncultured parabasalid eukaryote	84.9	1294	-1
SRX14573172	Dynastes_occidentalis_BL_0002_Docc_ill_Illumina genome sequencing	13153882894	1	Dynastes hercules occidentalis	1767010	SRX14573172.PFspades_85	55	1.560276	EU794282.1.1445	Bacteria;Firmicutes;Bacilli;Erysipelotrichales;Erysipelatoclostridiaceae;UCG-004;uncultured Erysipelotrichaceae bacterium	90.5	903	-1
SRX14573172	Dynastes_occidentalis_BL_0002_Docc_ill_Illumina genome sequencing	13153882894	1	Dynastes hercules occidentalis	1767010	SRX14573172.PFspades_75	52	1.151848	KM650705.1.1433	Bacteria;Firmicutes;Clostridia;Clostridia vadinBB60 group;uncultured Firmicutes bacterium	91.6	1077	-1
SRX14573172	Dynastes_occidentalis_BL_0002_Docc_ill_Illumina genome sequencing	13153882894	1	Dynastes hercules occidentalis	1767010	SRX14573172.PFspades_68	45	1.173415	HE798556.4707686.4709223	Bacteria;Proteobacteria;Gammaproteobacteria;Xanthomonadales;Xanthomonadaceae;Stenotrophomonas;Stenotrophomonas maltophilia D457	98.7	1180	-1
SRX14573172	Dynastes_occidentalis_BL_0002_Docc_ill_Illumina genome sequencing	13153882894	1	Dynastes hercules occidentalis	1767010	SRX14573172.PFspades_86	36	NA	NA	NA	NA	NA	NA
SRX14573172	Dynastes_occidentalis_BL_0002_Docc_ill_Illumina genome sequencing	13153882894	1	Dynastes hercules occidentalis	1767010	SRX14573172.PFspades_81	35	0.851613	JQ185350.1.1389	Bacteria;Firmicutes;Bacilli;RF39;uncultured bacterium	92.3	1050	-1
SRX14573170	Dynastes_tityus_BL_0086D_Illumina genome sequencing	8267133764	1	Dynastes tityus	1248199	SRX14573170.PFspades_1	56373	513.711351	LJIG01018667.13282.15210	Eukaryota;Amorphea;Obazoa;Opisthokonta;Holozoa;Choanozoa;Metazoa;Animalia;BCP clade;Bilateria;Protostomia;Ecdysozoa;Arthropoda;Hexapoda;Insecta;Pterygota;Neoptera;Coleoptera;Oryctes borbonicus	99.5	1929	-1
SRX14573170	Dynastes_tityus_BL_0086D_Illumina genome sequencing	8267133764	1	Dynastes tityus	1248199	SRX14573170.PFspades_2	21902	217.853251	LS483483.1307082.1308609	Bacteria;Proteobacteria;Gammaproteobacteria;Enterobacterales;Enterobacteriaceae;Enterobacter;Klebsiella oxytoca	100	1520	-1
SRX14573170	Dynastes_tityus_BL_0086D_Illumina genome sequencing	8267133764	1	Dynastes tityus	1248199	SRX14573170.PFspades_3	17110	207.726582	AEOQ01000906.181.1711	Bacteria;Firmicutes;Bacilli;Lactobacillales;Lactobacillaceae;Leuconostoc;Leuconostoc pseudomesenteroides KCTC 3652	99.9	1531	-1
SRX14573170	Dynastes_tityus_BL_0086D_Illumina genome sequencing	8267133764	1	Dynastes tityus	1248199	SRX14573170.PFspades_4	279	3.669792	AJ012466.1.1481	Bacteria;Proteobacteria;Alphaproteobacteria;Acetobacterales;Acetobacteraceae;Komagataeibacter;Komagataeibacter saccharivorans	100	1469	-1
SRX14573167	Dynastes_maya_BL_0094A_ill_Illumina genome sequencing	8676282198	1	Dynastes maya	1767016	SRX14573167.PFspades_3	13764	239.805112	CP002686.14197677.14199484	Eukaryota;Archaeplastida;Chloroplastida;Charophyta;Phragmoplastophyta;Streptophyta;Embryophyta;Tracheophyta;Spermatophyta;Magnoliophyta;Brassicales;Arabidopsis;Arabidopsis thaliana (thale cress)	99.8	1207	-1
SRX14573167	Dynastes_maya_BL_0094A_ill_Illumina genome sequencing	8676282198	1	Dynastes maya	1767016	SRX14573167.PFspades_1	10091	104.977503	LJIG01018667.13282.15210	Eukaryota;Amorphea;Obazoa;Opisthokonta;Holozoa;Choanozoa;Metazoa;Animalia;BCP clade;Bilateria;Protostomia;Ecdysozoa;Arthropoda;Hexapoda;Insecta;Pterygota;Neoptera;Coleoptera;Oryctes borbonicus	99.5	1929	-1
SRX14573167	Dynastes_maya_BL_0094A_ill_Illumina genome sequencing	8676282198	1	Dynastes maya	1767016	SRX14573167.PFspades_2	5090	139.402073	BK010421.126289.128223	Bacteria;Proteobacteria;Alphaproteobacteria;Rickettsiales;Mitochondria;Arabidopsis thaliana (thale cress)	100	1108	-1
SRX14573166	Dynastes_maya_BL_0094J_Illumina genome sequencing	11526656069	1	Dynastes maya	1767016	SRX14573166.PFspades_1	24675	232.167278	LJIG01018667.13282.15210	Eukaryota;Amorphea;Obazoa;Opisthokonta;Holozoa;Choanozoa;Metazoa;Animalia;BCP clade;Bilateria;Protostomia;Ecdysozoa;Arthropoda;Hexapoda;Insecta;Pterygota;Neoptera;Coleoptera;Oryctes borbonicus	99.5	1929	-1
SRX14573166	Dynastes_maya_BL_0094J_Illumina genome sequencing	11526656069	1	Dynastes maya	1767016	SRX14573166.PFspades_2	272	3.538061	HM070356.1.1728	Eukaryota;Amorphea;Obazoa;Opisthokonta;Holozoa;Choanozoa;Metazoa;Animalia;BCP clade;Bilateria;Protostomia;Ecdysozoa;Arthropoda;Chelicerata;Arachnida;Acari;Sancassania sp. AP-2010	99.5	1717	-1
SRX14573166	Dynastes_maya_BL_0094J_Illumina genome sequencing	11526656069	1	Dynastes maya	1767016	SRX14573166.PFspades_3	97	1.598297	AB303366.1.1414	Bacteria;Proteobacteria;Alphaproteobacteria;Acetobacterales;Acetobacteraceae;Ameyamaea;Ameyamaea chiangmaiensis	97	1274	-1
SRX14573162	Dynastes_hyllus_BL_0122A_ill_Illumina genome sequencing	11885679168	1	Dynastes hyllus	1767015	SRX14573162.PFspades_1	94771	931.063291	LJIG01018667.13282.15210	Eukaryota;Amorphea;Obazoa;Opisthokonta;Holozoa;Choanozoa;Metazoa;Animalia;BCP clade;Bilateria;Protostomia;Ecdysozoa;Arthropoda;Hexapoda;Insecta;Pterygota;Neoptera;Coleoptera;Oryctes borbonicus	99.5	1929	-1
SRX14573162	Dynastes_hyllus_BL_0122A_ill_Illumina genome sequencing	11885679168	1	Dynastes hyllus	1767015	SRX14573162.PFspades_2	202	3.709774	LJIG01018667.13282.15210	Eukaryota;Amorphea;Obazoa;Opisthokonta;Holozoa;Choanozoa;Metazoa;Animalia;BCP clade;Bilateria;Protostomia;Ecdysozoa;Arthropoda;Hexapoda;Insecta;Pterygota;Neoptera;Coleoptera;Oryctes borbonicus	95	1344	-1
SRX14573158	Dynastes_grantii_BL_0001I_Illumina genome sequencing	10728762372	1	Dynastes grantii	60843	SRX14573158.PFspades_3	34494	3.548827	LJIG01018667.13282.15210	Eukaryota;Amorphea;Obazoa;Opisthokonta;Holozoa;Choanozoa;Metazoa;Animalia;BCP clade;Bilateria;Protostomia;Ecdysozoa;Arthropoda;Hexapoda;Insecta;Pterygota;Neoptera;Coleoptera;Oryctes borbonicus	95	1344	-1
SRX14573158	Dynastes_grantii_BL_0001I_Illumina genome sequencing	10728762372	1	Dynastes grantii	60843	SRX14573158.PFspades_1	15878	208.336568	LS483498.229408.230938	Bacteria;Proteobacteria;Gammaproteobacteria;Enterobacterales;Morganellaceae;Morganella;Morganella morganii	99.9	1524	-1
SRX14573158	Dynastes_grantii_BL_0001I_Illumina genome sequencing	10728762372	1	Dynastes grantii	60843	SRX14573158.PFspades_2	453	6.575714	JN620467.1.1510	Bacteria;Firmicutes;Bacilli;Lactobacillales;uncultured;uncultured bacterium	99	1510	-1
SRX14573158	Dynastes_grantii_BL_0001I_Illumina genome sequencing	10728762372	1	Dynastes grantii	60843	SRX14573158.PFspades_4	116	1.917279	AEOQ01000906.181.1711	Bacteria;Firmicutes;Bacilli;Lactobacillales;Lactobacillaceae;Leuconostoc;Leuconostoc pseudomesenteroides KCTC 3652	100	1531	-1
SRX14573155	Dynastes_hercules_BL_0028_Dhh_cb_ill_Illumina genome sequencing	11453125051	1	Dynastes hercules	1247135	SRX14573155.PFspades_1	84201	769.918147	LJIG01018667.13282.15210	Eukaryota;Amorphea;Obazoa;Opisthokonta;Holozoa;Choanozoa;Metazoa;Animalia;BCP clade;Bilateria;Protostomia;Ecdysozoa;Arthropoda;Hexapoda;Insecta;Pterygota;Neoptera;Coleoptera;Oryctes borbonicus	99.5	1929	-1
SRX14573155	Dynastes_hercules_BL_0028_Dhh_cb_ill_Illumina genome sequencing	11453125051	1	Dynastes hercules	1247135	SRX14573155.PFspades_2	61244	603.454065	CP014026.3881011.3882557	Bacteria;Proteobacteria;Gammaproteobacteria;Enterobacterales;Morganellaceae;Morganella;Morganella morganii	99.7	1523	-1
SRX14573153	Dynastes_lichyi_BL_0236A_ill_Illumina genome sequencing	9525777283	1	Dynastes hercules lichyi	1867253	SRX14573153.PFspades_1	48752	459.216142	LJIG01018667.13282.15210	Eukaryota;Amorphea;Obazoa;Opisthokonta;Holozoa;Choanozoa;Metazoa;Animalia;BCP clade;Bilateria;Protostomia;Ecdysozoa;Arthropoda;Hexapoda;Insecta;Pterygota;Neoptera;Coleoptera;Oryctes borbonicus	99.5	1929	-1
SRX14573152	Dynastes_neptunus_BL_0336C_Illumina genome sequencing	11496596950	1	Dynastes neptunus	1247136	SRX14573152.PFspades_1	52666	494.070822	LJIG01018667.13282.15210	Eukaryota;Amorphea;Obazoa;Opisthokonta;Holozoa;Choanozoa;Metazoa;Animalia;BCP clade;Bilateria;Protostomia;Ecdysozoa;Arthropoda;Hexapoda;Insecta;Pterygota;Neoptera;Coleoptera;Oryctes borbonicus	99.5	1929	-1
SRX14573152	Dynastes_neptunus_BL_0336C_Illumina genome sequencing	11496596950	1	Dynastes neptunus	1247136	SRX14573152.PFspades_2	1784	19.054416	HM070356.1.1728	Eukaryota;Amorphea;Obazoa;Opisthokonta;Holozoa;Choanozoa;Metazoa;Animalia;BCP clade;Bilateria;Protostomia;Ecdysozoa;Arthropoda;Chelicerata;Arachnida;Acari;Sancassania sp. AP-2010	99.5	1717	-1
SRX14573152	Dynastes_neptunus_BL_0336C_Illumina genome sequencing	11496596950	1	Dynastes neptunus	1247136	SRX14573152.PFspades_3	800	10.544262	AP014690.2900332.2901808	Bacteria;Proteobacteria;Alphaproteobacteria;Acetobacterales;Acetobacteraceae;Asaia;Asaia bogorensis NBRC 16594	97.3	1469	-1
ERX7191329	unspecified paired end sequencing; Mocquerysia multiflora - target-enriched (Angiosperms353)	509408846	1	Mocquerysia multiflora	2895632	ERX7191329.PFspades_1	445	6.210615	AF206941.1.1793	Eukaryota;Archaeplastida;Chloroplastida;Charophyta;Phragmoplastophyta;Streptophyta;Embryophyta;Tracheophyta;Spermatophyta;Magnoliophyta;Malpighiales;Ixonanthes;Ixonanthes icosandra	98.7	1743	-1
ERX7191329	unspecified paired end sequencing; Mocquerysia multiflora - target-enriched (Angiosperms353)	509408846	1	Mocquerysia multiflora	2895632	ERX7191329.PFspades_2	205	4.289713	JF937588.107229.108719	Bacteria;Cyanobacteria;Cyanobacteriia;Chloroplast;Ricinus communis (castor bean)	99.3	1075	-1
SRX14301223	WGS of Philonthus spinipes	814287634	1	Philonthus spinipes	878362	NA	NA	NA	NA	NA	NA	NA	NA
SRX14256434	WGS of Oryzaephilus surinamensis: adult	1037907590	1	Oryzaephilus surinamensis	41112	NA	NA	NA	NA	NA	NA	NA	NA
SRX14231000	mitogenome sequencing of Coptodryas elegnas	1638026087	1	Coptodryas elegans	995317	SRX14231000.PFspades_2	5435	35.933796	GEDB01000406.643.2551	Eukaryota;Amorphea;Obazoa;Opisthokonta;Holozoa;Choanozoa;Metazoa;Animalia;BCP clade;Bilateria;Protostomia;Ecdysozoa;Arthropoda;Hexapoda;Insecta;Pterygota;Neoptera;Hymenoptera;Polistes dominula (European paper wasp)	99.7	1909	-1
SRX14231000	mitogenome sequencing of Coptodryas elegnas	1638026087	1	Coptodryas elegans	995317	SRX14231000.PFspades_10	5052	88.719863	HQ333771.1.1886	Eukaryota;Amorphea;Obazoa;Opisthokonta;Holozoa;Choanozoa;Metazoa;Animalia;BCP clade;Bilateria;Protostomia;Ecdysozoa;Arthropoda;Hexapoda;Insecta;Pterygota;Neoptera;Coleoptera;Ampedus sp. UPOL RK0018	99.6	1133	-1
SRX14231000	mitogenome sequencing of Coptodryas elegnas	1638026087	1	Coptodryas elegans	995317	SRX14231000.PFspades_9	5029	97.845852	JN619019.1.1920	Eukaryota;Amorphea;Obazoa;Opisthokonta;Holozoa;Choanozoa;Metazoa;Animalia;BCP clade;Bilateria;Protostomia;Ecdysozoa;Arthropoda;Hexapoda;Insecta;Pterygota;Neoptera;Coleoptera;Magdalis barbicornis	94.9	1201	-1
SRX14231000	mitogenome sequencing of Coptodryas elegnas	1638026087	1	Coptodryas elegans	995317	SRX14231000.PFspades_5	1780	24.09787	LS483305.2678130.2679670	Bacteria;Firmicutes;Bacilli;Staphylococcales;Staphylococcaceae;Staphylococcus;Staphylococcus sciuri	100	1534	-1
SRX14231000	mitogenome sequencing of Coptodryas elegnas	1638026087	1	Coptodryas elegans	995317	SRX14231000.PFspades_1	1746	20.613291	X89495.1.1924	Eukaryota;Amorphea;Obazoa;Opisthokonta;Holozoa;Choanozoa;Metazoa;Animalia;BCP clade;Bilateria;Protostomia;Ecdysozoa;Arthropoda;Hexapoda;Insecta;Pterygota;Neoptera;Hemiptera;Rhaphigaster nebulosa	98.4	1902	-1
SRX14231000	mitogenome sequencing of Coptodryas elegnas	1638026087	1	Coptodryas elegans	995317	SRX14231000.PFspades_3	1521	17.432456	AY083220.1.1647	Eukaryota;Amorphea;Obazoa;Opisthokonta;Nucletmycea;Fungi;Dikarya;Ascomycota;Pezizomycotina;Sordariomycetes;Microascales;Microascaceae;Scopulariopsis;Scopulariopsis brevicaulis	99.8	1636	-1
SRX14231000	mitogenome sequencing of Coptodryas elegnas	1638026087	1	Coptodryas elegans	995317	SRX14231000.PFspades_4	388	4.853406	AB002064.1.1771	Eukaryota;Amorphea;Obazoa;Opisthokonta;Nucletmycea;Fungi;Dikarya;Ascomycota;Pezizomycotina;Eurotiomycetes;Eurotiales;Aspergillaceae;Aspergillus;Aspergillus versicolor	99.8	1771	-1
SRX14231000	mitogenome sequencing of Coptodryas elegnas	1638026087	1	Coptodryas elegans	995317	SRX14231000.PFspades_6	260	4.001732	CP014869.2477382.2478916	Bacteria;Actinobacteriota;Actinobacteria;Micrococcales;Brevibacteriaceae;Brevibacterium;Brevibacterium linens	99.3	1506	-1
SRX14231000	mitogenome sequencing of Coptodryas elegnas	1638026087	1	Coptodryas elegans	995317	SRX14231000.PFspades_7	160	2.428656	CP006842.2793873.2795388	Bacteria;Actinobacteriota;Actinobacteria;Corynebacteriales;Corynebacteriaceae;Corynebacterium;Corynebacterium glyciniphilum AJ 3170	99.8	1508	-1
SRX14231000	mitogenome sequencing of Coptodryas elegnas	1638026087	1	Coptodryas elegans	995317	SRX14231000.PFspades_8	147	2.728793	JQ435097.15231.16659	Bacteria;Proteobacteria;Alphaproteobacteria;Rickettsiales;Mitochondria;Aspergillus nidulans FGSC A4	96.5	1300	-1
SRX14215496	WGS of Clinterocera nigra: black elytral	1579694155	1	Clinterocera nigra	2921222	SRX14215496.PFspades_1	8934	106.145937	AJ810744.1.1912	Eukaryota;Amorphea;Obazoa;Opisthokonta;Holozoa;Choanozoa;Metazoa;Animalia;BCP clade;Bilateria;Protostomia;Ecdysozoa;Arthropoda;Hexapoda;Insecta;Pterygota;Neoptera;Coleoptera;Cetonia aurata	99.4	1912	-1
SRX14215496	WGS of Clinterocera nigra: black elytral	1579694155	1	Clinterocera nigra	2921222	SRX14215496.PFspades_2	897	12.398037	LDOC03006220.5922.7807	Eukaryota;Amorphea;Obazoa;Opisthokonta;Holozoa;Choanozoa;Metazoa;Animalia;BCP clade;Bilateria;Deuterostomia;Chordata;Vertebrata;Gnathostomata;Euteleostomi;Tetrapoda;Mammalia;Homo sapiens (human)	98.3	1876	-1
SRX14215495	WGS of Clinterocera nigra: red elytral spots	3426897900	1	Clinterocera nigra	2921222	SRX14215495.PFspades_3	2946	44.800513	FM873692.1.1495	Bacteria;Proteobacteria;Gammaproteobacteria;Burkholderiales;Neisseriaceae;uncultured;uncultured bacterium	99.9	1495	-1
SRX14215495	WGS of Clinterocera nigra: red elytral spots	3426897900	1	Clinterocera nigra	2921222	SRX14215495.PFspades_1	2925	35.509017	LDOC03006220.5922.7807	Eukaryota;Amorphea;Obazoa;Opisthokonta;Holozoa;Choanozoa;Metazoa;Animalia;BCP clade;Bilateria;Deuterostomia;Chordata;Vertebrata;Gnathostomata;Euteleostomi;Tetrapoda;Mammalia;Homo sapiens (human)	98.4	1887	-1
SRX14215495	WGS of Clinterocera nigra: red elytral spots	3426897900	1	Clinterocera nigra	2921222	SRX14215495.PFspades_5	2886	41.028349	AE017283.1523839.1525363	Bacteria;Actinobacteriota;Actinobacteria;Propionibacteriales;Propionibacteriaceae;Cutibacterium;Cutibacterium acnes KPA171202	100	1505	-1
SRX14215495	WGS of Clinterocera nigra: red elytral spots	3426897900	1	Clinterocera nigra	2921222	SRX14215495.PFspades_2	2224	28.465591	AB220233.1.1676	Eukaryota;Amorphea;Obazoa;Opisthokonta;Nucletmycea;Fungi;Dikarya;Ascomycota;Pezizomycotina;Sordariomycetes;Xylariales;Apiosporaceae;Arthrinium;Nigrospora oryzae	99.9	1665	-1
SRX14215495	WGS of Clinterocera nigra: red elytral spots	3426897900	1	Clinterocera nigra	2921222	SRX14215495.PFspades_4	1700	24.098101	CP000304.1797079.1798614	Bacteria;Proteobacteria;Gammaproteobacteria;Pseudomonadales;Pseudomonadaceae;Pseudomonas;Pseudomonas stutzeri A1501	100	1517	-1
SRX14215495	WGS of Clinterocera nigra: red elytral spots	3426897900	1	Clinterocera nigra	2921222	SRX14215495.PFspades_6	653	10.606825	AM084016.1.1532	Bacteria;Firmicutes;Bacilli;Staphylococcales;Staphylococcaceae;Staphylococcus;Staphylococcus sp. R-25050	99.8	1387	-1
SRX14215495	WGS of Clinterocera nigra: red elytral spots	3426897900	1	Clinterocera nigra	2921222	SRX14215495.PFspades_7	459	9.33876	EU167592.1.3039	Eukaryota;Amorphea;Obazoa;Opisthokonta;Nucletmycea;Fungi;Dikarya;Ascomycota;Pezizomycotina;Dothideomycetes;Capnodiales;Cladosporiaceae;Cladosporium;Cladosporium sp. CBS 266.53	99.9	1229	-1
SRX14215495	WGS of Clinterocera nigra: red elytral spots	3426897900	1	Clinterocera nigra	2921222	SRX14215495.PFspades_8	342	6.884304	FJ025107.1.1468	Bacteria;Proteobacteria;Alphaproteobacteria;Rhizobiales;Xanthobacteraceae;Bradyrhizobium;Bradyrhizobium viridifuturi	99.8	1245	-1
SRX14215495	WGS of Clinterocera nigra: red elytral spots	3426897900	1	Clinterocera nigra	2921222	SRX14215495.PFspades_9	216	4.489362	JF151818.1.1344	Bacteria;Actinobacteriota;Actinobacteria;Corynebacteriales;Corynebacteriaceae;Corynebacterium;uncultured bacterium	97.6	973	-1
SRX14215494	WGS of Clinterocera nigra: red elytral spots	4003369387	1	Clinterocera	2859702	SRX14215494.PFspades_1	1990	24.781801	LDOC03006220.5922.7807	Eukaryota;Amorphea;Obazoa;Opisthokonta;Holozoa;Choanozoa;Metazoa;Animalia;BCP clade;Bilateria;Deuterostomia;Chordata;Vertebrata;Gnathostomata;Euteleostomi;Tetrapoda;Mammalia;Homo sapiens (human)	98.4	1887	-1
SRX14215494	WGS of Clinterocera nigra: red elytral spots	4003369387	1	Clinterocera	2859702	SRX14215494.PFspades_4	1333	22.647461	FM873692.1.1495	Bacteria;Proteobacteria;Gammaproteobacteria;Burkholderiales;Neisseriaceae;uncultured;uncultured bacterium	99.8	1495	-1
SRX14215494	WGS of Clinterocera nigra: red elytral spots	4003369387	1	Clinterocera	2859702	SRX14215494.PFspades_5	984	14.997126	CP000304.1797079.1798614	Bacteria;Proteobacteria;Gammaproteobacteria;Pseudomonadales;Pseudomonadaceae;Pseudomonas;Pseudomonas stutzeri A1501	100	1517	-1
SRX14215494	WGS of Clinterocera nigra: red elytral spots	4003369387	1	Clinterocera	2859702	SRX14215494.PFspades_2	883	13.367041	AE017283.1523839.1525363	Bacteria;Actinobacteriota;Actinobacteria;Propionibacteriales;Propionibacteriaceae;Cutibacterium;Cutibacterium acnes KPA171202	100	1505	-1
SRX14215494	WGS of Clinterocera nigra: red elytral spots	4003369387	1	Clinterocera	2859702	SRX14215494.PFspades_6	496	7.683766	EU781656.1.1406	Bacteria;Proteobacteria;Alphaproteobacteria;Rhizobiales;Rhizobiaceae;Allorhizobium-Neorhizobium-Pararhizobium-Rhizobium;Rhizobium rosettiformans W3	100	1406	-1
SRX14215494	WGS of Clinterocera nigra: red elytral spots	4003369387	1	Clinterocera	2859702	SRX14215494.PFspades_8	447	7.361371	CP012897.1212121.1213584	Bacteria;Proteobacteria;Alphaproteobacteria;Caulobacterales;Caulobacteraceae;Brevundimonas;Brevundimonas sp. DS20	100	1441	-1
SRX14215494	WGS of Clinterocera nigra: red elytral spots	4003369387	1	Clinterocera	2859702	SRX14215494.PFspades_7	339	6.051829	CP021381.305037.306546	Bacteria;Bacteroidota;Bacteroidia;Sphingobacteriales;Sphingobacteriaceae;Sphingobacterium;Sphingobacterium sp. G1-14	99.6	1510	-1
SRX14215494	WGS of Clinterocera nigra: red elytral spots	4003369387	1	Clinterocera	2859702	SRX14215494.PFspades_3	214	2.058564	AB002077.1.1794	Eukaryota;Amorphea;Obazoa;Opisthokonta;Nucletmycea;Fungi;Dikarya;Ascomycota;Pezizomycotina;Eurotiomycetes;Eurotiales;Aspergillaceae;Aspergillus;Aspergillus penicillioides	96.7	1780	-1
SRX14215494	WGS of Clinterocera nigra: red elytral spots	4003369387	1	Clinterocera	2859702	SRX14215494.PFspades_9	173	5.176594	EU675634.1.2158	Eukaryota;Amorphea;Obazoa;Opisthokonta;Holozoa;Choanozoa;Metazoa;Animalia;BCP clade;Bilateria;Protostomia;Ecdysozoa;Arthropoda;Chelicerata;Arachnida;Acari;Haplochthonius simplex	100	1258	-1
SRX14028712	Oribius sp. PNG Mt. Wilhelm	6330668674	1	Oribius	1482151	SRX14028712.PFspades_1	92444	600.168796	JN619149.1.1905	Eukaryota;Amorphea;Obazoa;Opisthokonta;Holozoa;Choanozoa;Metazoa;Animalia;BCP clade;Bilateria;Protostomia;Ecdysozoa;Arthropoda;Hexapoda;Insecta;Pterygota;Neoptera;Coleoptera;Barynotus obscurus	98.1	1903	-1
SRX14028710	Metapocyrtus c.f. geniculatus Makiling Forest	7117013799	1	Metapocyrtus cf. geniculatus	2913637	NA	NA	NA	NA	NA	NA	NA	NA
SRX14028709	Pachyrhynchus reticulatus Makiling Forest	5640731750	1	Pachyrhynchus reticulatus	2913635	SRX14028709.PFspades_1	14430	85.327378	JN619149.1.1905	Eukaryota;Amorphea;Obazoa;Opisthokonta;Holozoa;Choanozoa;Metazoa;Animalia;BCP clade;Bilateria;Protostomia;Ecdysozoa;Arthropoda;Hexapoda;Insecta;Pterygota;Neoptera;Coleoptera;Barynotus obscurus	97.7	1904	-1
SRX14028708	Pachyrhynchus erichsoni from Makiling Forest	5488445071	1	Pachyrhynchus erichsoni	2913634	SRX14028708.PFspades_2	12826	70.687996	JN619149.1.1905	Eukaryota;Amorphea;Obazoa;Opisthokonta;Holozoa;Choanozoa;Metazoa;Animalia;BCP clade;Bilateria;Protostomia;Ecdysozoa;Arthropoda;Hexapoda;Insecta;Pterygota;Neoptera;Coleoptera;Barynotus obscurus	97.7	1904	-1
SRX14028708	Pachyrhynchus erichsoni from Makiling Forest	5488445071	1	Pachyrhynchus erichsoni	2913634	SRX14028708.PFspades_1	366	3.99913	Z00044.138378.139868	Bacteria;Cyanobacteria;Cyanobacteriia;Chloroplast;Nicotiana tabacum (common tobacco)	99.7	1471	-1
SRX14028708	Pachyrhynchus erichsoni from Makiling Forest	5488445071	1	Pachyrhynchus erichsoni	2913634	SRX14028708.PFspades_4	90	0.985746	GU810925.1.1494	Bacteria;Proteobacteria;Gammaproteobacteria;Enterobacterales;Erwiniaceae;Erwinia;Erwinia oleae	96.5	1039	-1
SRX14028707	Diaprepes abbreviatus	2177005787	1	Diaprepes abbreviatus	13040	SRX14028707.PFspades_1	4998	296.672692	AY157729.1.2014	Eukaryota;Amorphea;Obazoa;Opisthokonta;Holozoa;Choanozoa;Metazoa;Animalia;BCP clade;Bilateria;Protostomia;Ecdysozoa;Arthropoda;Hexapoda;Insecta;Pterygota;Neoptera;Coleoptera;Diaprepes abbreviatus (Diaprepes root weevil)	100	2012	-1
SRX13894386	WGS of mitochondrial genome of Triplax ainonia	3872562486	1	Triplax ainonia	2911889	SRX13894386.PFspades_1	606	7.565552	CP001391.1289969.1291473	Bacteria;Proteobacteria;Alphaproteobacteria;Rickettsiales;Anaplasmataceae;Wolbachia;Wolbachia sp. wRi	99.8	1485	-1
SRX13894386	WGS of mitochondrial genome of Triplax ainonia	3872562486	1	Triplax ainonia	2911889	SRX13894386.PFspades_2	166	2.026949	KY922162.1.1857	Eukaryota;Amorphea;Obazoa;Opisthokonta;Holozoa;Choanozoa;Metazoa;Animalia;BCP clade;Bilateria;Protostomia;Ecdysozoa;Arthropoda;Chelicerata;Arachnida;Acari;Pyemotes herfsi	90.6	1850	-1
SRX13894386	WGS of mitochondrial genome of Triplax ainonia	3872562486	1	Triplax ainonia	2911889	SRX13894386.PFspades_4	98	1.890528	APPX01000036.17880.19404	Bacteria;Proteobacteria;Gammaproteobacteria;Pseudomonadales;Moraxellaceae;Acinetobacter;Acinetobacter junii CIP 64.5	98.7	1162	-1
SRX13894386	WGS of mitochondrial genome of Triplax ainonia	3872562486	1	Triplax ainonia	2911889	SRX13894386.PFspades_7	70	1.647482	KJ184929.1.1439	Bacteria;Proteobacteria;Gammaproteobacteria;Enterobacterales;Enterobacteriaceae;Enterobacter;Enterobacter sp. XBBRY2	100	959	-1
SRX2647066	Gut content sample from feeding bioassay C	763480014	1	Harmonia axyridis	115357	SRX2647066.PFspades_1	12055	612.589388	KC966600.1.1856	Eukaryota;Amorphea;Obazoa;Opisthokonta;Holozoa;Choanozoa;Metazoa;Animalia;BCP clade;Bilateria;Protostomia;Ecdysozoa;Arthropoda;Hexapoda;Insecta;Pterygota;Neoptera;Coleoptera;Olla vnigrum	100	1856	-1
SRX2647064	Gut content sample from feeding bioassay C	1002221018	1	Harmonia axyridis	115357	SRX2647064.PFspades_2	16744	960.311649	KC966600.1.1856	Eukaryota;Amorphea;Obazoa;Opisthokonta;Holozoa;Choanozoa;Metazoa;Animalia;BCP clade;Bilateria;Protostomia;Ecdysozoa;Arthropoda;Hexapoda;Insecta;Pterygota;Neoptera;Coleoptera;Olla vnigrum	100	1856	-1
SRX2647064	Gut content sample from feeding bioassay C	1002221018	1	Harmonia axyridis	115357	SRX2647064.PFspades_1	293	10.752266	AY216697.1.2480	Eukaryota;Amorphea;Obazoa;Opisthokonta;Holozoa;Choanozoa;Metazoa;Animalia;BCP clade;Bilateria;Protostomia;Ecdysozoa;Arthropoda;Hexapoda;Insecta;Pterygota;Neoptera;Hemiptera;Aphis citricidus (brown citrus aphid)	98.6	2478	-1
SRX2639388	Gut content sample from feeding bioassay A	1616188700	1	Cycloneda sanguinea	633097	SRX2639388.PFspades_1	4890	417.824257	KP829174.1.1856	Eukaryota;Amorphea;Obazoa;Opisthokonta;Holozoa;Choanozoa;Metazoa;Animalia;BCP clade;Bilateria;Protostomia;Ecdysozoa;Arthropoda;Hexapoda;Insecta;Pterygota;Neoptera;Coleoptera;Cycloneda sanguinea	100	1856	-1
SRX2639388	Gut content sample from feeding bioassay A	1616188700	1	Cycloneda sanguinea	633097	SRX2639388.PFspades_2	35	4.378556	EF024723.1.1773	Eukaryota;SAR;Alveolata;Apicomplexa;Conoidasida;Gregarinasina;Eugregarinorida;Gregarina;Heterocapsaceae environmental sample	87.8	1782	-1
SRX2639388	Gut content sample from feeding bioassay A	1616188700	1	Cycloneda sanguinea	633097	SRX2639388.PFspades_3	14	3.121816	DQ407746.1.1514	Bacteria;Proteobacteria;Gammaproteobacteria;Enterobacterales;Morganellaceae;endosymbionts;primary endosymbiont of Liposcelis decolor (host pop. HNZZ)	85.6	1010	-1
SRX2639387	Gut content sample from feeding bioassay A	1657305060	1	Cycloneda sanguinea	633097	SRX2639387.PFspades_1	6001	519.331261	KP829174.1.1856	Eukaryota;Amorphea;Obazoa;Opisthokonta;Holozoa;Choanozoa;Metazoa;Animalia;BCP clade;Bilateria;Protostomia;Ecdysozoa;Arthropoda;Hexapoda;Insecta;Pterygota;Neoptera;Coleoptera;Cycloneda sanguinea	100	1856	-1
SRX2639305	Gut content sample from feeding bioassay B	713024091	1	Hippodamia convergens	64696	SRX2639305.PFspades_1	5422	273.705382	JN619056.1.1890	Eukaryota;Amorphea;Obazoa;Opisthokonta;Holozoa;Choanozoa;Metazoa;Animalia;BCP clade;Bilateria;Protostomia;Ecdysozoa;Arthropoda;Hexapoda;Insecta;Pterygota;Neoptera;Coleoptera;Halyzia sedecimguttata (orange ladybird)	99.2	1884	-1
SRX2639303	Gut content sample from feeding bioassay B	989486791	1	Hippodamia convergens	64696	SRX2639303.PFspades_5	2621	395.904348	EF512326.1.1809	Eukaryota;Amorphea;Obazoa;Opisthokonta;Holozoa;Choanozoa;Metazoa;Animalia;BCP clade;Bilateria;Protostomia;Ecdysozoa;Arthropoda;Hexapoda;Insecta;Pterygota;Neoptera;Coleoptera;Tytthaspis sedecimpunctata	99.3	1162	-1
SRX2639303	Gut content sample from feeding bioassay B	989486791	1	Hippodamia convergens	64696	SRX2639303.PFspades_4	1091	76.242971	X89482.1.2157	Eukaryota;Amorphea;Obazoa;Opisthokonta;Holozoa;Choanozoa;Metazoa;Animalia;BCP clade;Bilateria;Protostomia;Ecdysozoa;Arthropoda;Hexapoda;Insecta;Pterygota;Neoptera;Neuroptera;Anisochrysa carnea	99.9	1998	-1
SRX2639303	Gut content sample from feeding bioassay B	989486791	1	Hippodamia convergens	64696	SRX2639303.PFspades_1	426	17.855146	AY216697.1.2480	Eukaryota;Amorphea;Obazoa;Opisthokonta;Holozoa;Choanozoa;Metazoa;Animalia;BCP clade;Bilateria;Protostomia;Ecdysozoa;Arthropoda;Hexapoda;Insecta;Pterygota;Neoptera;Hemiptera;Aphis citricidus (brown citrus aphid)	98.6	2478	-1
SRX2639303	Gut content sample from feeding bioassay B	989486791	1	Hippodamia convergens	64696	SRX2639303.PFspades_2	229	13.656157	X89482.1.2157	Eukaryota;Amorphea;Obazoa;Opisthokonta;Holozoa;Choanozoa;Metazoa;Animalia;BCP clade;Bilateria;Protostomia;Ecdysozoa;Arthropoda;Hexapoda;Insecta;Pterygota;Neoptera;Neuroptera;Anisochrysa carnea	78.9	2155	-1
SRX2639303	Gut content sample from feeding bioassay B	989486791	1	Hippodamia convergens	64696	SRX2639303.PFspades_3	108	7.493253	CP002697.275740.277277	Bacteria;Proteobacteria;Gammaproteobacteria;Enterobacterales;Morganellaceae;Buchnera;Buchnera aphidicola str. USDA (Myzus persicae)	100	1526	-1
SRX2876742	Amplicons of the mitochondrial barcodes jgHCO2198, Ins16S, Uni-MiniBar, and mICOIint of the gut content of five females of Harmonia axyridis in starvation (control group)	349413292	1	Harmonia axyridis	115357	NA	NA	NA	NA	NA	NA	NA	NA
SRX2876741	Amplicons of the mitochondrial barcodes jgHCO2198, Ins16S, Uni-MiniBar, and mICOIint of the gut content of five males of Harmonia axyridis in starvation (control group)	380784593	1	Harmonia axyridis	115357	NA	NA	NA	NA	NA	NA	NA	NA
SRX2876740	DNA gut content of five females of Harmonia females in starvation (control group)	625335058	1	Harmonia axyridis	115357	SRX2876740.PFspades_1	25878	251.413111	KC966600.1.1856	Eukaryota;Amorphea;Obazoa;Opisthokonta;Holozoa;Choanozoa;Metazoa;Animalia;BCP clade;Bilateria;Protostomia;Ecdysozoa;Arthropoda;Hexapoda;Insecta;Pterygota;Neoptera;Coleoptera;Olla vnigrum	100	1856	-1
SRX2876739	DNA gut content of five females of Harmonia males in starvation (control group)	620480213	1	Harmonia axyridis	115357	SRX2876739.PFspades_1	20810	208.560828	KC966600.1.1856	Eukaryota;Amorphea;Obazoa;Opisthokonta;Holozoa;Choanozoa;Metazoa;Animalia;BCP clade;Bilateria;Protostomia;Ecdysozoa;Arthropoda;Hexapoda;Insecta;Pterygota;Neoptera;Coleoptera;Olla vnigrum	100	1856	-1
SRX13579547	mitogenome of Creophilus maxillosus	1321963993	1	Creophilus maxillosus	623683	SRX13579547.PFspades_1	20530	205.287185	AJ287556.1.1902	Eukaryota;Amorphea;Obazoa;Opisthokonta;Holozoa;Choanozoa;Metazoa;Animalia;BCP clade;Bilateria;Protostomia;Lophotrochozoa;Platyhelminthes;Trematoda;Digenea;Plagiorchiida;Paragonimus westermani	99.8	1904	-1
SRX13579547	mitogenome of Creophilus maxillosus	1321963993	1	Creophilus maxillosus	623683	SRX13579547.PFspades_3	1422	19.927119	FPLM01007280.13.1530	Bacteria;Proteobacteria;Gammaproteobacteria;Pseudomonadales;Moraxellaceae;Acinetobacter;metagenome	99.7	1518	-1
SRX13579547	mitogenome of Creophilus maxillosus	1321963993	1	Creophilus maxillosus	623683	SRX13579547.PFspades_2	1330	17.796087	LS483441.3732535.3734067	Bacteria;Proteobacteria;Gammaproteobacteria;Enterobacterales;Aeromonadaceae;Aeromonas;Aeromonas caviae	100	1525	-1
SRX13579547	mitogenome of Creophilus maxillosus	1321963993	1	Creophilus maxillosus	623683	SRX13579547.PFspades_6	370	5.323473	CP014062.5335006.5336543	Bacteria;Proteobacteria;Gammaproteobacteria;Pseudomonadales;Pseudomonadaceae;Pseudomonas;Pseudomonas monteilii	99.6	1482	-1
SRX13579547	mitogenome of Creophilus maxillosus	1321963993	1	Creophilus maxillosus	623683	SRX13579547.PFspades_4	203	2.765607	MH819768.1.1500	Bacteria;Proteobacteria;Gammaproteobacteria;Burkholderiales;Comamonadaceae;Comamonas;Comamonas sp.	99.1	1500	-1
SRX13579547	mitogenome of Creophilus maxillosus	1321963993	1	Creophilus maxillosus	623683	SRX13579547.PFspades_5	180	2.120917	AM084341.1.1492	Bacteria;Bacteroidota;Bacteroidia;Flavobacteriales;Weeksellaceae;Empedobacter;Empedobacter falsenii genomovar 1	99.3	1487	-1
SRX13579547	mitogenome of Creophilus maxillosus	1321963993	1	Creophilus maxillosus	623683	SRX13579547.PFspades_8	126	1.767224	KU851847.1.1529	Bacteria;Proteobacteria;Gammaproteobacteria;Burkholderiales;Chromobacteriaceae;Vogesella;uncultured bacterium	99.2	1518	-1
SRX13496541	WG1_survey	8263450427	1	Trypoxylus dichotomus	273928	SRX13496541.PFspades_1	420252	2040.925963	GAQV01000060.1050.2976	Eukaryota;Amorphea;Obazoa;Opisthokonta;Holozoa;Choanozoa;Metazoa;Animalia;BCP clade;Bilateria;Protostomia;Ecdysozoa;Arthropoda;Hexapoda;Insecta;Pterygota;Neoptera;Coleoptera;Trypoxylus dichotomus	100	1927	-1
SRX13495616	Hycleus scutellatus low coverage genome sequencing	851638509	1	Hycleus scutellatus	2689214	SRX13495616.PFspades_1	37699	132.539701	JN619260.1.1915	Eukaryota;Amorphea;Obazoa;Opisthokonta;Holozoa;Choanozoa;Metazoa;Animalia;BCP clade;Bilateria;Protostomia;Ecdysozoa;Arthropoda;Hexapoda;Insecta;Pterygota;Neoptera;Coleoptera;Mylabris sp. BMNH838144	99.7	1909	-1
SRX13229589	adult muscle tissue	1028105889	1	Eupatorus gracilicornis	1247164	SRX13229589.PFspades_1	6999	68.550787	GAQV01000060.1050.2976	Eukaryota;Amorphea;Obazoa;Opisthokonta;Holozoa;Choanozoa;Metazoa;Animalia;BCP clade;Bilateria;Protostomia;Ecdysozoa;Arthropoda;Hexapoda;Insecta;Pterygota;Neoptera;Coleoptera;Trypoxylus dichotomus	99	1927	-1
SRX13185891	Tribolium confusum female whole genome sequencing	1533286711	1	Tribolium confusum	7071	SRX13185891.PFspades_1	10517	36.64792	JN619042.1.1902	Eukaryota;Amorphea;Obazoa;Opisthokonta;Holozoa;Choanozoa;Metazoa;Animalia;BCP clade;Bilateria;Protostomia;Ecdysozoa;Arthropoda;Hexapoda;Insecta;Pterygota;Neoptera;Coleoptera;Idastrandiella sp. BMNH729279	98.2	1900	-1
SRX13185890	Tribolium confusum male whole genome sequencing	1414337080	1	Tribolium confusum	7071	SRX13185890.PFspades_1	8738	29.464832	JN619042.1.1902	Eukaryota;Amorphea;Obazoa;Opisthokonta;Holozoa;Choanozoa;Metazoa;Animalia;BCP clade;Bilateria;Protostomia;Ecdysozoa;Arthropoda;Hexapoda;Insecta;Pterygota;Neoptera;Coleoptera;Idastrandiella sp. BMNH729279	98.2	1900	-1
SRX13182917	WGS of Orthotomicus erosus: oe021 mitochondrion	1139314595	1	Orthotomicus erosus	55869	SRX13182917.PFspades_2	14437	137.246734	JN619027.1.1909	Eukaryota;Amorphea;Obazoa;Opisthokonta;Holozoa;Choanozoa;Metazoa;Animalia;BCP clade;Bilateria;Protostomia;Ecdysozoa;Arthropoda;Hexapoda;Insecta;Pterygota;Neoptera;Coleoptera;Taphrorychus bicolor	98	1912	-1
SRX13182917	WGS of Orthotomicus erosus: oe021 mitochondrion	1139314595	1	Orthotomicus erosus	55869	SRX13182917.PFspades_1	2957	26.549464	KJ531047.1.1667	Eukaryota;Amorphea;Obazoa;Opisthokonta;Holozoa;Choanozoa;Metazoa;Animalia;BCP clade;Bilateria;Protostomia;Ecdysozoa;Nematozoa;Nematoda;Chromadorea;Diplogasterida;Micoletzkya sp. 18 VS-2014	99.9	1668	-1
SRX13182917	WGS of Orthotomicus erosus: oe021 mitochondrion	1139314595	1	Orthotomicus erosus	55869	SRX13182917.PFspades_3	106	1.910843	AJ243295.1.1786	Eukaryota;Amorphea;Obazoa;Opisthokonta;Nucletmycea;Fungi;Dikarya;Ascomycota;Pezizomycotina;Sordariomycetes;Ophiostomatales;Ophiostomataceae;Ophiostoma;Ophiostoma piliferum	99.5	1163	-1
SRX13182917	WGS of Orthotomicus erosus: oe021 mitochondrion	1139314595	1	Orthotomicus erosus	55869	SRX13182917.PFspades_4	52	1.205281	FJ811868.1.1430	Bacteria;Proteobacteria;Gammaproteobacteria;Enterobacterales;Erwiniaceae;Erwinia;Erwinia sp. MP1AFX-GFJ	98.5	1084	-1
SRX13090701	adult	1921310315	1	Epicauta sibirica	2853703	SRX13090701.PFspades_1	54264	576.985782	KP419093.1.1862	Eukaryota;Amorphea;Obazoa;Opisthokonta;Holozoa;Choanozoa;Metazoa;Animalia;BCP clade;Bilateria;Protostomia;Ecdysozoa;Arthropoda;Hexapoda;Insecta;Pterygota;Neoptera;Coleoptera;Epicauta sp. BT0114	99.5	1862	-1
SRX13090701	adult	1921310315	1	Epicauta sibirica	2853703	SRX13090701.PFspades_2	254	3.177914	AF197580.1.1749	Eukaryota;Archaeplastida;Chloroplastida;Charophyta;Phragmoplastophyta;Streptophyta;Embryophyta;Tracheophyta;Spermatophyta;Magnoliophyta;Laurales;Laurus;Laurus nobilis	99.6	1707	-1
SRX13047311	Mitochondrial Genome	1128013740	1	Cyllorhynchites cumulatus	2878677	SRX13047311.PFspades_1	13493	137.234483	FJ867757.1.1837	Eukaryota;Amorphea;Obazoa;Opisthokonta;Holozoa;Choanozoa;Metazoa;Animalia;BCP clade;Bilateria;Protostomia;Ecdysozoa;Arthropoda;Hexapoda;Insecta;Pterygota;Neoptera;Coleoptera;Eugnamptus angustatus	99.7	1837	-1
SRX13047311	Mitochondrial Genome	1128013740	1	Cyllorhynchites cumulatus	2878677	SRX13047311.PFspades_2	50	1.136155	FVCE01000007.124012.125507	Bacteria;Actinobacteriota;Actinobacteria;Corynebacteriales;Mycobacteriaceae;Mycobacterium;Mycobacterium abscessus subsp. bolletii	96.6	1211	-1
SRX12970032	Mitochondrial genome sequencing of Illeis koebelei: muscle tissues of the thorax	336596434	1	Illeis koebelei	420091	SRX12970032.PFspades_1	4219	39.211395	JN619056.1.1890	Eukaryota;Amorphea;Obazoa;Opisthokonta;Holozoa;Choanozoa;Metazoa;Animalia;BCP clade;Bilateria;Protostomia;Ecdysozoa;Arthropoda;Hexapoda;Insecta;Pterygota;Neoptera;Coleoptera;Halyzia sedecimguttata (orange ladybird)	97.7	1893	-1
SRX12970032	Mitochondrial genome sequencing of Illeis koebelei: muscle tissues of the thorax	336596434	1	Illeis koebelei	420091	SRX12970032.PFspades_2	271	3.216895	GAQJ01009448.432.2325	Eukaryota;Amorphea;Obazoa;Opisthokonta;Holozoa;Choanozoa;Metazoa;Animalia;BCP clade;Bilateria;Protostomia;Ecdysozoa;Arthropoda;Hexapoda;Insecta;Pterygota;Neoptera;Amphiesmenoptera;Lepidoptera;Ostrinia furnacalis (Asian corn borer)	98.6	1894	-1
SRX12967966	adult	1955379355	1	Mylabris	268452	SRX12967966.PFspades_1	72339	699.640708	JN619260.1.1915	Eukaryota;Amorphea;Obazoa;Opisthokonta;Holozoa;Choanozoa;Metazoa;Animalia;BCP clade;Bilateria;Protostomia;Ecdysozoa;Arthropoda;Hexapoda;Insecta;Pterygota;Neoptera;Coleoptera;Mylabris sp. BMNH838144	99.3	1909	-1
SRX12967966	adult	1955379355	1	Mylabris	268452	SRX12967966.PFspades_2	67	1.502226	AB042240.122352.123842	Bacteria;Cyanobacteria;Cyanobacteriia;Chloroplast;Triticum aestivum (bread wheat)	97.6	1121	-1
SRX12901341	DNA-Seq of tissue: larvaSRA	4409871658	1	Turanoclytus namaganensis	2874582	SRX12901341.PFspades_1	41212	378.047536	JN619110.1.1905	Eukaryota;Amorphea;Obazoa;Opisthokonta;Holozoa;Choanozoa;Metazoa;Animalia;BCP clade;Bilateria;Protostomia;Ecdysozoa;Arthropoda;Hexapoda;Insecta;Pterygota;Neoptera;Coleoptera;Clytus arietis	99.8	1899	-1
SRX12824515	SHB sample	5108223004	1	Aethina tumida	116153	SRX12824515.PFspades_1	59	1.218085	GCMQ01014669.419.1886	Bacteria;Cyanobacteria;Cyanobacteriia;Chloroplast;Pisum sativum subsp. sativum	99.9	1388	-1
SRX12824514	SHB sample	4491445057	1	Aethina tumida	116153	SRX12824514.PFspades_1	93848	1780.015038	KC966570.1.1879	Eukaryota;Amorphea;Obazoa;Opisthokonta;Holozoa;Choanozoa;Metazoa;Animalia;BCP clade;Bilateria;Protostomia;Ecdysozoa;Arthropoda;Hexapoda;Insecta;Pterygota;Neoptera;Coleoptera;Aethina tumida (small hive beetle)	100	1315	-1
SRX12824513	SHB sample	4534644338	1	Aethina tumida	116153	SRX12824513.PFspades_1	101858	1002.745511	KC966570.1.1879	Eukaryota;Amorphea;Obazoa;Opisthokonta;Holozoa;Choanozoa;Metazoa;Animalia;BCP clade;Bilateria;Protostomia;Ecdysozoa;Arthropoda;Hexapoda;Insecta;Pterygota;Neoptera;Coleoptera;Aethina tumida (small hive beetle)	99.8	1879	-1
SRX12824512	SHB sample	5086799441	1	Aethina tumida	116153	SRX12824512.PFspades_3	136485	1688.046154	KC966570.1.1879	Eukaryota;Amorphea;Obazoa;Opisthokonta;Holozoa;Choanozoa;Metazoa;Animalia;BCP clade;Bilateria;Protostomia;Ecdysozoa;Arthropoda;Hexapoda;Insecta;Pterygota;Neoptera;Coleoptera;Aethina tumida (small hive beetle)	99.8	1597	-1
SRX12824512	SHB sample	5086799441	1	Aethina tumida	116153	SRX12824512.PFspades_1	499	5.352816	KF706446.1.1663	Eukaryota;Amorphea;Obazoa;Opisthokonta;Nucletmycea;Fungi;Dikarya;Basidiomycota;Ustilaginomycotina;Moniliellomycetes;Moniliellales;Moniliellaceae;Moniliella;Moniliella mellis	99.9	1664	-1
SRX12824512	SHB sample	5086799441	1	Aethina tumida	116153	SRX12824512.PFspades_2	183	2.34837	AB018156.1.1758	Eukaryota;Amorphea;Obazoa;Opisthokonta;Nucletmycea;Fungi;Dikarya;Ascomycota;Saccharomycotina;Saccharomycetes;Saccharomycetales;Incertae Sedis;Candida;Wickerhamiella versatilis	98.1	1765	-1
SRX12824512	SHB sample	5086799441	1	Aethina tumida	116153	SRX12824512.PFspades_4	99	1.646402	X90755.1.1775	Eukaryota;Amorphea;Obazoa;Opisthokonta;Nucletmycea;Fungi;Dikarya;Ascomycota;Saccharomycotina;Saccharomycetes;Saccharomycetales;Saccharomycetaceae;Zygosaccharomyces;Zygosaccharomyces mellis	99.8	1360	-1
SRX12824511	SHB sample	5013870016	1	Aethina tumida	116153	SRX12824511.PFspades_3	1221	14.683798	KF706446.1.1663	Eukaryota;Amorphea;Obazoa;Opisthokonta;Nucletmycea;Fungi;Dikarya;Basidiomycota;Ustilaginomycotina;Moniliellomycetes;Moniliellales;Moniliellaceae;Moniliella;Moniliella mellis	99.9	1664	-1
SRX12824511	SHB sample	5013870016	1	Aethina tumida	116153	SRX12824511.PFspades_1	554	5.845998	X90755.1.1775	Eukaryota;Amorphea;Obazoa;Opisthokonta;Nucletmycea;Fungi;Dikarya;Ascomycota;Saccharomycotina;Saccharomycetes;Saccharomycetales;Saccharomycetaceae;Zygosaccharomyces;Zygosaccharomyces mellis	99.9	1775	-1
SRX12824511	SHB sample	5013870016	1	Aethina tumida	116153	SRX12824511.PFspades_2	148	1.887833	AB018156.1.1758	Eukaryota;Amorphea;Obazoa;Opisthokonta;Nucletmycea;Fungi;Dikarya;Ascomycota;Saccharomycotina;Saccharomycetes;Saccharomycetales;Incertae Sedis;Candida;Wickerhamiella versatilis	98.1	1765	-1
SRX12824510	SHB sample	4607188560	1	Aethina tumida	116153	SRX12824510.PFspades_3	190263	2165.77027	KC966570.1.1879	Eukaryota;Amorphea;Obazoa;Opisthokonta;Holozoa;Choanozoa;Metazoa;Animalia;BCP clade;Bilateria;Protostomia;Ecdysozoa;Arthropoda;Hexapoda;Insecta;Pterygota;Neoptera;Coleoptera;Aethina tumida (small hive beetle)	99.8	1879	-1
SRX12824510	SHB sample	4607188560	1	Aethina tumida	116153	SRX12824510.PFspades_2	929	9.594512	KF706446.1.1663	Eukaryota;Amorphea;Obazoa;Opisthokonta;Nucletmycea;Fungi;Dikarya;Basidiomycota;Ustilaginomycotina;Moniliellomycetes;Moniliellales;Moniliellaceae;Moniliella;Moniliella mellis	99.8	1665	-1
SRX12824510	SHB sample	4607188560	1	Aethina tumida	116153	SRX12824510.PFspades_1	395	3.872534	X90755.1.1775	Eukaryota;Amorphea;Obazoa;Opisthokonta;Nucletmycea;Fungi;Dikarya;Ascomycota;Saccharomycotina;Saccharomycetes;Saccharomycetales;Saccharomycetaceae;Zygosaccharomyces;Zygosaccharomyces mellis	99.9	1775	-1
SRX12824510	SHB sample	4607188560	1	Aethina tumida	116153	SRX12824510.PFspades_4	383	4.954233	AP017373.1213925.1215461	Bacteria;Firmicutes;Bacilli;Lactobacillales;Streptococcaceae;Lactococcus;Lactococcus garvieae	100	1529	-1
SRX12824510	SHB sample	4607188560	1	Aethina tumida	116153	SRX12824510.PFspades_5	125	1.676661	CP014026.3095779.3097325	Bacteria;Proteobacteria;Gammaproteobacteria;Enterobacterales;Morganellaceae;Morganella;Morganella morganii	99.5	1523	-1
SRX12824510	SHB sample	4607188560	1	Aethina tumida	116153	SRX12824510.PFspades_6	97	1.503717	CP003696.922351.923886	Bacteria;Actinobacteriota;Actinobacteria;Corynebacteriales;Corynebacteriaceae;Corynebacterium;Corynebacterium terpenotabidum Y-11	98.8	1507	-1
SRX12824510	SHB sample	4607188560	1	Aethina tumida	116153	SRX12824510.PFspades_7	67	1.179487	AB018156.1.1758	Eukaryota;Amorphea;Obazoa;Opisthokonta;Nucletmycea;Fungi;Dikarya;Ascomycota;Saccharomycotina;Saccharomycetes;Saccharomycetales;Incertae Sedis;Candida;Wickerhamiella versatilis	97.5	1256	-1
SRX12824509	SHB sample	4783705939	1	Aethina tumida	116153	SRX12824509.PFspades_1	195555	1914.147691	KC966570.1.1879	Eukaryota;Amorphea;Obazoa;Opisthokonta;Holozoa;Choanozoa;Metazoa;Animalia;BCP clade;Bilateria;Protostomia;Ecdysozoa;Arthropoda;Hexapoda;Insecta;Pterygota;Neoptera;Coleoptera;Aethina tumida (small hive beetle)	99.8	1879	-1
SRX12824509	SHB sample	4783705939	1	Aethina tumida	116153	SRX12824509.PFspades_3	503	4.946259	KF706446.1.1663	Eukaryota;Amorphea;Obazoa;Opisthokonta;Nucletmycea;Fungi;Dikarya;Basidiomycota;Ustilaginomycotina;Moniliellomycetes;Moniliellales;Moniliellaceae;Moniliella;Moniliella mellis	99.9	1664	-1
SRX12824509	SHB sample	4783705939	1	Aethina tumida	116153	SRX12824509.PFspades_2	495	5.787575	CP014280.733099.734652	Bacteria;Proteobacteria;Gammaproteobacteria;Enterobacterales;Enterobacteriaceae;Enterobacter;Enterobacter cloacae	99.5	1520	-1
SRX12824509	SHB sample	4783705939	1	Aethina tumida	116153	SRX12824509.PFspades_5	239	2.645638	X90755.1.1775	Eukaryota;Amorphea;Obazoa;Opisthokonta;Nucletmycea;Fungi;Dikarya;Ascomycota;Saccharomycotina;Saccharomycetes;Saccharomycetales;Saccharomycetaceae;Zygosaccharomyces;Zygosaccharomyces mellis	99.9	1775	-1
SRX12824509	SHB sample	4783705939	1	Aethina tumida	116153	SRX12824509.PFspades_4	192	2.307527	AB018156.1.1758	Eukaryota;Amorphea;Obazoa;Opisthokonta;Nucletmycea;Fungi;Dikarya;Ascomycota;Saccharomycotina;Saccharomycetes;Saccharomycetales;Incertae Sedis;Candida;Wickerhamiella versatilis	98.1	1765	-1
SRX12824509	SHB sample	4783705939	1	Aethina tumida	116153	SRX12824509.PFspades_7	113	1.790258	AP017373.1213925.1215461	Bacteria;Firmicutes;Bacilli;Lactobacillales;Streptococcaceae;Lactococcus;Lactococcus garvieae	95.4	1531	-1
SRX12824509	SHB sample	4783705939	1	Aethina tumida	116153	SRX12824509.PFspades_6	112	1.584433	CP011769.1010671.1012246	Bacteria;Firmicutes;Bacilli;Lactobacillales;Lactobacillaceae;Lactiplantibacillus;Lactobacillus plantarum	100	1549	-1
SRX12824508	SHB sample	4659595326	1	Aethina tumida	116153	SRX12824508.PFspades_2	73046	1093.830321	KC966570.1.1879	Eukaryota;Amorphea;Obazoa;Opisthokonta;Holozoa;Choanozoa;Metazoa;Animalia;BCP clade;Bilateria;Protostomia;Ecdysozoa;Arthropoda;Hexapoda;Insecta;Pterygota;Neoptera;Coleoptera;Aethina tumida (small hive beetle)	100	1538	-1
SRX12824508	SHB sample	4659595326	1	Aethina tumida	116153	SRX12824508.PFspades_1	642	9.092807	KF706446.1.1663	Eukaryota;Amorphea;Obazoa;Opisthokonta;Nucletmycea;Fungi;Dikarya;Basidiomycota;Ustilaginomycotina;Moniliellomycetes;Moniliellales;Moniliellaceae;Moniliella;Moniliella mellis	99.9	1398	-1
SRX12824508	SHB sample	4659595326	1	Aethina tumida	116153	SRX12824508.PFspades_6	192	3.6912	X90755.1.1775	Eukaryota;Amorphea;Obazoa;Opisthokonta;Nucletmycea;Fungi;Dikarya;Ascomycota;Saccharomycotina;Saccharomycetes;Saccharomycetales;Saccharomycetaceae;Zygosaccharomyces;Zygosaccharomyces mellis	99.9	1273	-1
SRX12824508	SHB sample	4659595326	1	Aethina tumida	116153	SRX12824508.PFspades_3	64	1.1051	CP003696.922351.923886	Bacteria;Actinobacteriota;Actinobacteria;Corynebacteriales;Corynebacteriaceae;Corynebacterium;Corynebacterium terpenotabidum Y-11	98.8	1507	-1
SRX12824508	SHB sample	4659595326	1	Aethina tumida	116153	SRX12824508.PFspades_4	64	0.975309	AP019009.4644526.4646063	Bacteria;Proteobacteria;Gammaproteobacteria;Enterobacterales;Yersiniaceae;Serratia;Serratia marcescens	99.7	1433	-1
SRX12639466	mitochondrial genome sequence of Nigidius miwai: adult whole body	120840	1	Nigidius miwai	618256	NA	NA	NA	NA	NA	NA	NA	NA
SRX12561762	WGS of Illeis koebelei: individual WGS	3322742512	1	Illeis koebelei	420091	SRX12561762.PFspades_1	33892	309.117158	JN619056.1.1890	Eukaryota;Amorphea;Obazoa;Opisthokonta;Holozoa;Choanozoa;Metazoa;Animalia;BCP clade;Bilateria;Protostomia;Ecdysozoa;Arthropoda;Hexapoda;Insecta;Pterygota;Neoptera;Coleoptera;Halyzia sedecimguttata (orange ladybird)	99.9	1884	-1
SRX12561762	WGS of Illeis koebelei: individual WGS	3322742512	1	Illeis koebelei	420091	SRX12561762.PFspades_2	2859	30.439592	GAVA02016587.1011.2988	Eukaryota;Amorphea;Obazoa;Opisthokonta;Holozoa;Choanozoa;Metazoa;Animalia;BCP clade;Bilateria;Protostomia;Ecdysozoa;Arthropoda;Hexapoda;Insecta;Pterygota;Neoptera;Diptera;Triarthria setipennis	98.5	1977	-1
SRX12561762	WGS of Illeis koebelei: individual WGS	3322742512	1	Illeis koebelei	420091	SRX12561762.PFspades_4	110	1.604552	CP013747.1485712.1487243	Bacteria;Actinobacteriota;Actinobacteria;Micrococcales;Micrococcaceae;Pseudarthrobacter;Pseudarthrobacter sulfonivorans	97.1	1472	-1
SRX12561762	WGS of Illeis koebelei: individual WGS	3322742512	1	Illeis koebelei	420091	SRX12561762.PFspades_3	95	1.814116	EU167592.1.3039	Eukaryota;Amorphea;Obazoa;Opisthokonta;Nucletmycea;Fungi;Dikarya;Ascomycota;Pezizomycotina;Dothideomycetes;Capnodiales;Cladosporiaceae;Cladosporium;Cladosporium sp. CBS 266.53	99.8	1251	-1
SRX12561762	WGS of Illeis koebelei: individual WGS	3322742512	1	Illeis koebelei	420091	SRX12561762.PFspades_5	60	1.710773	KF925434.102372.103883	Bacteria;Cyanobacteria;Cyanobacteriia;Chloroplast;Cypripedium macranthos	99.4	967	-1
SRX12486202	paired-end Illumina sequence libraries which insert size was 350 bp were sequenced on Illumina Hiseq X Ten platform	2229121667	1	Dendroctonus valens	77173	SRX12486202.PFspades_1	53214	489.903953	GAFX01007077.1132.3043	Eukaryota;Amorphea;Obazoa;Opisthokonta;Holozoa;Choanozoa;Metazoa;Animalia;BCP clade;Bilateria;Protostomia;Ecdysozoa;Arthropoda;Hexapoda;Insecta;Pterygota;Neoptera;Coleoptera;Dendroctonus ponderosae (mountain pine beetle)	99.7	1912	-1
SRX12486202	paired-end Illumina sequence libraries which insert size was 350 bp were sequenced on Illumina Hiseq X Ten platform	2229121667	1	Dendroctonus valens	77173	SRX12486202.PFspades_2	57	1.02381	EU057525.1.1770	Eukaryota;Amorphea;Obazoa;Opisthokonta;Nucletmycea;Fungi;Dikarya;Ascomycota;Saccharomycotina;Saccharomycetes;Saccharomycetales;Saccharomycopsidaceae;Saccharomycopsis;Saccharomycopsis selenospora	97.4	1406	-1
SRX12486201	paired-end Illumina sequence libraries which insert size was 350 bp were sequenced on Illumina Hiseq X Ten platform	2305804696	1	Dendroctonus valens	77173	SRX12486201.PFspades_1	42250	422.583991	GAFX01007077.1132.3043	Eukaryota;Amorphea;Obazoa;Opisthokonta;Holozoa;Choanozoa;Metazoa;Animalia;BCP clade;Bilateria;Protostomia;Ecdysozoa;Arthropoda;Hexapoda;Insecta;Pterygota;Neoptera;Coleoptera;Dendroctonus ponderosae (mountain pine beetle)	99.7	1912	-1
SRX12486200	paired-end Illumina sequence libraries which insert size was 350 bp were sequenced on Illumina Hiseq X Ten platform	2319721441	1	Dendroctonus valens	77173	SRX12486200.PFspades_1	98175	837.315722	GAFX01007077.1132.3043	Eukaryota;Amorphea;Obazoa;Opisthokonta;Holozoa;Choanozoa;Metazoa;Animalia;BCP clade;Bilateria;Protostomia;Ecdysozoa;Arthropoda;Hexapoda;Insecta;Pterygota;Neoptera;Coleoptera;Dendroctonus ponderosae (mountain pine beetle)	99.7	1912	-1
SRX12486200	paired-end Illumina sequence libraries which insert size was 350 bp were sequenced on Illumina Hiseq X Ten platform	2319721441	1	Dendroctonus valens	77173	SRX12486200.PFspades_3	136	1.955657	GFLL01048585.964.2766	Eukaryota;Archaeplastida;Chloroplastida;Charophyta;Phragmoplastophyta;Streptophyta;Embryophyta;Tracheophyta;Spermatophyta;Pinophyta;Pinales;Pinus;Pinus albicaulis	99.7	1698	-1
SRX12486200	paired-end Illumina sequence libraries which insert size was 350 bp were sequenced on Illumina Hiseq X Ten platform	2319721441	1	Dendroctonus valens	77173	SRX12486200.PFspades_2	125	1.790814	AB368529.1.1699	Eukaryota;Amorphea;Obazoa;Opisthokonta;Holozoa;Choanozoa;Metazoa;Animalia;BCP clade;Bilateria;Protostomia;Ecdysozoa;Nematozoa;Nematoda;Chromadorea;Tylenchida;Bursaphelenchus;Bursaphelenchus rufipennis	99.5	1699	-1
SRX12486199	paired-end Illumina sequence libraries which insert size was 350 bp were sequenced on Illumina Hiseq X Ten platform	2122659920	1	Dendroctonus valens	77173	SRX12486199.PFspades_1	48458	425.444075	GAFX01007077.1132.3043	Eukaryota;Amorphea;Obazoa;Opisthokonta;Holozoa;Choanozoa;Metazoa;Animalia;BCP clade;Bilateria;Protostomia;Ecdysozoa;Arthropoda;Hexapoda;Insecta;Pterygota;Neoptera;Coleoptera;Dendroctonus ponderosae (mountain pine beetle)	99.7	1912	-1
SRX12486198	paired-end Illumina sequence libraries which insert size was 350 bp were sequenced on Illumina Hiseq X Ten platform	2696934888	1	Dendroctonus valens	77173	SRX12486198.PFspades_1	61964	588.214597	GAFX01007077.1132.3043	Eukaryota;Amorphea;Obazoa;Opisthokonta;Holozoa;Choanozoa;Metazoa;Animalia;BCP clade;Bilateria;Protostomia;Ecdysozoa;Arthropoda;Hexapoda;Insecta;Pterygota;Neoptera;Coleoptera;Dendroctonus ponderosae (mountain pine beetle)	99.7	1912	-1
SRX12486198	paired-end Illumina sequence libraries which insert size was 350 bp were sequenced on Illumina Hiseq X Ten platform	2696934888	1	Dendroctonus valens	77173	SRX12486198.PFspades_2	7386	80.846278	LC219518.1.1726	Eukaryota;Amorphea;Obazoa;Opisthokonta;Holozoa;Choanozoa;Metazoa;Animalia;BCP clade;Bilateria;Protostomia;Ecdysozoa;Nematozoa;Nematoda;Chromadorea;Tylenchida;Contortylenchus sp. Karuizawa	96.8	1728	-1
SRX12486198	paired-end Illumina sequence libraries which insert size was 350 bp were sequenced on Illumina Hiseq X Ten platform	2696934888	1	Dendroctonus valens	77173	SRX12486198.PFspades_4	313	4.322674	CP028160.488638.490189	Bacteria;Firmicutes;Bacilli;Lactobacillales;Streptococcaceae;Lactococcus;Lactococcus lactis	100	1529	-1
SRX12486198	paired-end Illumina sequence libraries which insert size was 350 bp were sequenced on Illumina Hiseq X Ten platform	2696934888	1	Dendroctonus valens	77173	SRX12486198.PFspades_5	193	2.489655	LT629793.2485189.2486729	Bacteria;Proteobacteria;Gammaproteobacteria;Pseudomonadales;Pseudomonadaceae;Pseudomonas;Pseudomonas yamanorum	100	1518	-1
SRX12486198	paired-end Illumina sequence libraries which insert size was 350 bp were sequenced on Illumina Hiseq X Ten platform	2696934888	1	Dendroctonus valens	77173	SRX12486198.PFspades_3	162	2.113787	AB013545.1.1744	Eukaryota;Amorphea;Obazoa;Opisthokonta;Nucletmycea;Fungi;Dikarya;Ascomycota;Saccharomycotina;Saccharomycetes;Saccharomycetales;Metschnikowiaceae;Clavispora-Candida clade;[Candida] oregonensis	99.4	1739	-1
SRX12486198	paired-end Illumina sequence libraries which insert size was 350 bp were sequenced on Illumina Hiseq X Ten platform	2696934888	1	Dendroctonus valens	77173	SRX12486198.PFspades_7	45	1.147954	KF010677.1.1490	Bacteria;Proteobacteria;Gammaproteobacteria;Burkholderiales;Oxalobacteraceae;Massilia;uncultured bacterium	92.4	1154	-1
SRX12486197	paired-end Illumina sequence libraries which insert size was 350 bp were sequenced on Illumina Hiseq X Ten platform	2436897008	1	Dendroctonus valens	77173	SRX12486197.PFspades_1	37446	345.131159	GAFX01007077.1132.3043	Eukaryota;Amorphea;Obazoa;Opisthokonta;Holozoa;Choanozoa;Metazoa;Animalia;BCP clade;Bilateria;Protostomia;Ecdysozoa;Arthropoda;Hexapoda;Insecta;Pterygota;Neoptera;Coleoptera;Dendroctonus ponderosae (mountain pine beetle)	99.7	1912	-1
SRX12486197	paired-end Illumina sequence libraries which insert size was 350 bp were sequenced on Illumina Hiseq X Ten platform	2436897008	1	Dendroctonus valens	77173	SRX12486197.PFspades_2	4493	51.529165	LC219518.1.1726	Eukaryota;Amorphea;Obazoa;Opisthokonta;Holozoa;Choanozoa;Metazoa;Animalia;BCP clade;Bilateria;Protostomia;Ecdysozoa;Nematozoa;Nematoda;Chromadorea;Tylenchida;Contortylenchus sp. Karuizawa	96.8	1728	-1
SRX12486197	paired-end Illumina sequence libraries which insert size was 350 bp were sequenced on Illumina Hiseq X Ten platform	2436897008	1	Dendroctonus valens	77173	SRX12486197.PFspades_3	278	3.428638	AY620924.1.1781	Eukaryota;Amorphea;Obazoa;Opisthokonta;Holozoa;Choanozoa;Metazoa;Animalia;BCP clade;Bilateria;Protostomia;Ecdysozoa;Arthropoda;Chelicerata;Arachnida;Acari;Prodinychus sp. AL7170	85.3	1784	-1
SRX12486196	paired-end Illumina sequence libraries which insert size was 350 bp were sequenced on Illumina Hiseq X Ten platform	2506545007	1	Dendroctonus valens	77173	SRX12486196.PFspades_1	63802	562.127514	GAFX01007077.1132.3043	Eukaryota;Amorphea;Obazoa;Opisthokonta;Holozoa;Choanozoa;Metazoa;Animalia;BCP clade;Bilateria;Protostomia;Ecdysozoa;Arthropoda;Hexapoda;Insecta;Pterygota;Neoptera;Coleoptera;Dendroctonus ponderosae (mountain pine beetle)	99.7	1912	-1
SRX12486196	paired-end Illumina sequence libraries which insert size was 350 bp were sequenced on Illumina Hiseq X Ten platform	2506545007	1	Dendroctonus valens	77173	SRX12486196.PFspades_3	254	3.089888	GFLL01048585.964.2766	Eukaryota;Archaeplastida;Chloroplastida;Charophyta;Phragmoplastophyta;Streptophyta;Embryophyta;Tracheophyta;Spermatophyta;Pinophyta;Pinales;Pinus;Pinus albicaulis	99.5	1803	-1
SRX12486196	paired-end Illumina sequence libraries which insert size was 350 bp were sequenced on Illumina Hiseq X Ten platform	2506545007	1	Dendroctonus valens	77173	SRX12486196.PFspades_2	189	2.538182	AB013545.1.1744	Eukaryota;Amorphea;Obazoa;Opisthokonta;Nucletmycea;Fungi;Dikarya;Ascomycota;Saccharomycotina;Saccharomycetes;Saccharomycetales;Metschnikowiaceae;Clavispora-Candida clade;[Candida] oregonensis	99.4	1739	-1
SRX12486196	paired-end Illumina sequence libraries which insert size was 350 bp were sequenced on Illumina Hiseq X Ten platform	2506545007	1	Dendroctonus valens	77173	SRX12486196.PFspades_5	182	2.377966	CP011254.2211935.2213485	Bacteria;Proteobacteria;Gammaproteobacteria;Enterobacterales;Yersiniaceae;Serratia;Serratia fonticola	100	1521	-1
SRX12486196	paired-end Illumina sequence libraries which insert size was 350 bp were sequenced on Illumina Hiseq X Ten platform	2506545007	1	Dendroctonus valens	77173	SRX12486196.PFspades_4	135	1.954799	LC219518.1.1726	Eukaryota;Amorphea;Obazoa;Opisthokonta;Holozoa;Choanozoa;Metazoa;Animalia;BCP clade;Bilateria;Protostomia;Ecdysozoa;Nematozoa;Nematoda;Chromadorea;Tylenchida;Contortylenchus sp. Karuizawa	96.7	1728	-1
SRX12486196	paired-end Illumina sequence libraries which insert size was 350 bp were sequenced on Illumina Hiseq X Ten platform	2506545007	1	Dendroctonus valens	77173	SRX12486196.PFspades_6	33	0.862903	KT634228.85409.86899	Bacteria;Cyanobacteria;Cyanobacteriia;Chloroplast;Picea glauca (white spruce)	99.7	994	-1
SRX12486195	paired-end Illumina sequence libraries which insert size was 350 bp were sequenced on Illumina Hiseq X Ten platform	1810379958	1	Dendroctonus valens	77173	SRX12486195.PFspades_1	47771	430.923703	GAFX01007077.1132.3043	Eukaryota;Amorphea;Obazoa;Opisthokonta;Holozoa;Choanozoa;Metazoa;Animalia;BCP clade;Bilateria;Protostomia;Ecdysozoa;Arthropoda;Hexapoda;Insecta;Pterygota;Neoptera;Coleoptera;Dendroctonus ponderosae (mountain pine beetle)	99.7	1912	-1
SRX12486194	paired-end Illumina sequence libraries which insert size was 350 bp were sequenced on Illumina Hiseq X Ten platform	2592640397	1	Dendroctonus valens	77173	SRX12486194.PFspades_1	60110	571.068296	GAFX01007077.1132.3043	Eukaryota;Amorphea;Obazoa;Opisthokonta;Holozoa;Choanozoa;Metazoa;Animalia;BCP clade;Bilateria;Protostomia;Ecdysozoa;Arthropoda;Hexapoda;Insecta;Pterygota;Neoptera;Coleoptera;Dendroctonus ponderosae (mountain pine beetle)	99.7	1912	-1
SRX12486194	paired-end Illumina sequence libraries which insert size was 350 bp were sequenced on Illumina Hiseq X Ten platform	2592640397	1	Dendroctonus valens	77173	SRX12486194.PFspades_2	2603	28.960265	LC219518.1.1726	Eukaryota;Amorphea;Obazoa;Opisthokonta;Holozoa;Choanozoa;Metazoa;Animalia;BCP clade;Bilateria;Protostomia;Ecdysozoa;Nematozoa;Nematoda;Chromadorea;Tylenchida;Contortylenchus sp. Karuizawa	96.8	1728	-1
SRX12486194	paired-end Illumina sequence libraries which insert size was 350 bp were sequenced on Illumina Hiseq X Ten platform	2592640397	1	Dendroctonus valens	77173	SRX12486194.PFspades_3	1666	18.958881	AY620924.1.1781	Eukaryota;Amorphea;Obazoa;Opisthokonta;Holozoa;Choanozoa;Metazoa;Animalia;BCP clade;Bilateria;Protostomia;Ecdysozoa;Arthropoda;Chelicerata;Arachnida;Acari;Prodinychus sp. AL7170	85.3	1784	-1
SRX12486194	paired-end Illumina sequence libraries which insert size was 350 bp were sequenced on Illumina Hiseq X Ten platform	2592640397	1	Dendroctonus valens	77173	SRX12486194.PFspades_5	309	4.267687	CP019062.4634337.4635887	Bacteria;Proteobacteria;Gammaproteobacteria;Enterobacterales;Yersiniaceae;Rahnella1;Rahnella sp. ERMR1:05	99.1	1523	-1
SRX12486194	paired-end Illumina sequence libraries which insert size was 350 bp were sequenced on Illumina Hiseq X Ten platform	2592640397	1	Dendroctonus valens	77173	SRX12486194.PFspades_4	303	4.31854	CP028160.488638.490189	Bacteria;Firmicutes;Bacilli;Lactobacillales;Streptococcaceae;Lactococcus;Lactococcus lactis	100	1529	-1
SRX12486194	paired-end Illumina sequence libraries which insert size was 350 bp were sequenced on Illumina Hiseq X Ten platform	2592640397	1	Dendroctonus valens	77173	SRX12486194.PFspades_6	118	1.890775	AB013545.1.1744	Eukaryota;Amorphea;Obazoa;Opisthokonta;Nucletmycea;Fungi;Dikarya;Ascomycota;Saccharomycotina;Saccharomycetes;Saccharomycetales;Metschnikowiaceae;Clavispora-Candida clade;[Candida] oregonensis	98.5	1639	-1
SRX12486193	paired-end Illumina sequence libraries which insert size was 350 bp were sequenced on Illumina Hiseq X Ten platform	2032984409	1	Dendroctonus valens	77173	SRX12486193.PFspades_1	87144	925.997502	GAFX01007077.1132.3043	Eukaryota;Amorphea;Obazoa;Opisthokonta;Holozoa;Choanozoa;Metazoa;Animalia;BCP clade;Bilateria;Protostomia;Ecdysozoa;Arthropoda;Hexapoda;Insecta;Pterygota;Neoptera;Coleoptera;Dendroctonus ponderosae (mountain pine beetle)	99.7	1912	-1
SRX12486193	paired-end Illumina sequence libraries which insert size was 350 bp were sequenced on Illumina Hiseq X Ten platform	2032984409	1	Dendroctonus valens	77173	SRX12486193.PFspades_4	3667	48.972543	HE651903.1.1530	Bacteria;Proteobacteria;Gammaproteobacteria;Pseudomonadales;Moraxellaceae;Acinetobacter;Acinetobacter calcoaceticus	99.9	1518	-1
SRX12486193	paired-end Illumina sequence libraries which insert size was 350 bp were sequenced on Illumina Hiseq X Ten platform	2032984409	1	Dendroctonus valens	77173	SRX12486193.PFspades_3	3521	44.263182	KT580612.1.1466	Bacteria;Bacteroidota;Bacteroidia;Flavobacteriales;Weeksellaceae;Chryseobacterium;Chryseobacterium sp. CanS-61	98.7	1478	-1
SRX12486193	paired-end Illumina sequence libraries which insert size was 350 bp were sequenced on Illumina Hiseq X Ten platform	2032984409	1	Dendroctonus valens	77173	SRX12486193.PFspades_2	1820	20.347024	LC219518.1.1726	Eukaryota;Amorphea;Obazoa;Opisthokonta;Holozoa;Choanozoa;Metazoa;Animalia;BCP clade;Bilateria;Protostomia;Ecdysozoa;Nematozoa;Nematoda;Chromadorea;Tylenchida;Contortylenchus sp. Karuizawa	96.8	1728	-1
SRX12486193	paired-end Illumina sequence libraries which insert size was 350 bp were sequenced on Illumina Hiseq X Ten platform	2032984409	1	Dendroctonus valens	77173	SRX12486193.PFspades_6	369	4.092072	CP033162.5209977.5211521	Bacteria;Proteobacteria;Gammaproteobacteria;Enterobacterales;Yersiniaceae;Serratia;Serratia sp. P2ACOL2	99.9	1523	-1
SRX12486193	paired-end Illumina sequence libraries which insert size was 350 bp were sequenced on Illumina Hiseq X Ten platform	2032984409	1	Dendroctonus valens	77173	SRX12486193.PFspades_7	299	4.036439	CP015600.5453834.5455358	Bacteria;Proteobacteria;Gammaproteobacteria;Pseudomonadales;Pseudomonadaceae;Pseudomonas;Pseudomonas antarctica	100	1517	-1
SRX12486193	paired-end Illumina sequence libraries which insert size was 350 bp were sequenced on Illumina Hiseq X Ten platform	2032984409	1	Dendroctonus valens	77173	SRX12486193.PFspades_5	132	1.756662	AB013545.1.1744	Eukaryota;Amorphea;Obazoa;Opisthokonta;Nucletmycea;Fungi;Dikarya;Ascomycota;Saccharomycotina;Saccharomycetes;Saccharomycetales;Metschnikowiaceae;Clavispora-Candida clade;[Candida] oregonensis	95.7	1744	-1
SRX12486193	paired-end Illumina sequence libraries which insert size was 350 bp were sequenced on Illumina Hiseq X Ten platform	2032984409	1	Dendroctonus valens	77173	SRX12486193.PFspades_8	120	1.829994	CP016843.2623601.2625165	Bacteria;Firmicutes;Bacilli;Lactobacillales;Carnobacteriaceae;Carnobacterium;Carnobacterium divergens	100	1502	-1
SRX12486191	paired-end Illumina sequence libraries which insert size was 350 bp were sequenced on Illumina Hiseq X Ten platform	2116930555	1	Dendroctonus valens	77173	SRX12486191.PFspades_1	51354	437.425997	GAFX01007077.1132.3043	Eukaryota;Amorphea;Obazoa;Opisthokonta;Holozoa;Choanozoa;Metazoa;Animalia;BCP clade;Bilateria;Protostomia;Ecdysozoa;Arthropoda;Hexapoda;Insecta;Pterygota;Neoptera;Coleoptera;Dendroctonus ponderosae (mountain pine beetle)	99.7	1912	-1
SRX12486191	paired-end Illumina sequence libraries which insert size was 350 bp were sequenced on Illumina Hiseq X Ten platform	2116930555	1	Dendroctonus valens	77173	SRX12486191.PFspades_2	3616	47.409958	HE651924.1.1531	Bacteria;Proteobacteria;Gammaproteobacteria;Pseudomonadales;Moraxellaceae;Acinetobacter;Acinetobacter guillouiae	99.7	1519	-1
SRX12486191	paired-end Illumina sequence libraries which insert size was 350 bp were sequenced on Illumina Hiseq X Ten platform	2116930555	1	Dendroctonus valens	77173	SRX12486191.PFspades_4	1317	16.299161	CP000826.5280547.5282081	Bacteria;Proteobacteria;Gammaproteobacteria;Enterobacterales;Yersiniaceae;Serratia;Serratia proteamaculans 568	99.5	1523	-1
SRX12486191	paired-end Illumina sequence libraries which insert size was 350 bp were sequenced on Illumina Hiseq X Ten platform	2116930555	1	Dendroctonus valens	77173	SRX12486191.PFspades_5	408	4.443122	LT707063.2500756.2502296	Bacteria;Proteobacteria;Gammaproteobacteria;Pseudomonadales;Pseudomonadaceae;Pseudomonas;Pseudomonas sp. B10	99.3	1517	-1
SRX12486191	paired-end Illumina sequence libraries which insert size was 350 bp were sequenced on Illumina Hiseq X Ten platform	2116930555	1	Dendroctonus valens	77173	SRX12486191.PFspades_3	356	4.60568	AB013545.1.1744	Eukaryota;Amorphea;Obazoa;Opisthokonta;Nucletmycea;Fungi;Dikarya;Ascomycota;Saccharomycotina;Saccharomycetes;Saccharomycetales;Metschnikowiaceae;Clavispora-Candida clade;[Candida] oregonensis	99.5	1739	-1
SRX12486190	paired-end Illumina sequence libraries which insert size was 350 bp were sequenced on Illumina Hiseq X Ten platform	1841221694	1	Dendroctonus valens	77173	SRX12486190.PFspades_2	48525	490.739563	GAFX01007077.1132.3043	Eukaryota;Amorphea;Obazoa;Opisthokonta;Holozoa;Choanozoa;Metazoa;Animalia;BCP clade;Bilateria;Protostomia;Ecdysozoa;Arthropoda;Hexapoda;Insecta;Pterygota;Neoptera;Coleoptera;Dendroctonus ponderosae (mountain pine beetle)	99.7	1912	-1
SRX12486190	paired-end Illumina sequence libraries which insert size was 350 bp were sequenced on Illumina Hiseq X Ten platform	1841221694	1	Dendroctonus valens	77173	SRX12486190.PFspades_1	4997	48.567628	HE651924.1.1531	Bacteria;Proteobacteria;Gammaproteobacteria;Pseudomonadales;Moraxellaceae;Acinetobacter;Acinetobacter guillouiae	99.7	1519	-1
SRX12486190	paired-end Illumina sequence libraries which insert size was 350 bp were sequenced on Illumina Hiseq X Ten platform	1841221694	1	Dendroctonus valens	77173	SRX12486190.PFspades_6	1132	14.108906	JRUQ01000100.9.1559	Bacteria;Proteobacteria;Gammaproteobacteria;Enterobacterales;Erwiniaceae;Erwinia;Erwinia typographi	99.5	1523	-1
SRX12486190	paired-end Illumina sequence libraries which insert size was 350 bp were sequenced on Illumina Hiseq X Ten platform	1841221694	1	Dendroctonus valens	77173	SRX12486190.PFspades_4	350	3.905123	AB032618.1.1782	Eukaryota;Amorphea;Obazoa;Opisthokonta;Nucletmycea;Fungi;Dikarya;Basidiomycota;Agaricomycotina;Tremellomycetes;Filobasidiales;Filobasidiaceae;Naganishia;Naganishia albida	100	1774	-1
SRX12486190	paired-end Illumina sequence libraries which insert size was 350 bp were sequenced on Illumina Hiseq X Ten platform	1841221694	1	Dendroctonus valens	77173	SRX12486190.PFspades_5	345	4.798115	KT580612.1.1466	Bacteria;Bacteroidota;Bacteroidia;Flavobacteriales;Weeksellaceae;Chryseobacterium;Chryseobacterium sp. CanS-61	98.7	1478	-1
SRX12486190	paired-end Illumina sequence libraries which insert size was 350 bp were sequenced on Illumina Hiseq X Ten platform	1841221694	1	Dendroctonus valens	77173	SRX12486190.PFspades_7	269	2.957247	CP015600.2234599.2236123	Bacteria;Proteobacteria;Gammaproteobacteria;Pseudomonadales;Pseudomonadaceae;Pseudomonas;Pseudomonas antarctica	99.1	1517	-1
SRX12486190	paired-end Illumina sequence libraries which insert size was 350 bp were sequenced on Illumina Hiseq X Ten platform	1841221694	1	Dendroctonus valens	77173	SRX12486190.PFspades_3	189	2.468165	AB013545.1.1744	Eukaryota;Amorphea;Obazoa;Opisthokonta;Nucletmycea;Fungi;Dikarya;Ascomycota;Saccharomycotina;Saccharomycetes;Saccharomycetales;Metschnikowiaceae;Clavispora-Candida clade;[Candida] oregonensis	99.4	1739	-1
SRX12486190	paired-end Illumina sequence libraries which insert size was 350 bp were sequenced on Illumina Hiseq X Ten platform	1841221694	1	Dendroctonus valens	77173	SRX12486190.PFspades_8	79	1.349716	MH065727.1.1431	Bacteria;Bacteroidota;Bacteroidia;Sphingobacteriales;Sphingobacteriaceae;Pedobacter;Pedobacter sp.	99.6	1431	-1
SRX12486189	paired-end Illumina sequence libraries which insert size was 350 bp were sequenced on Illumina Hiseq X Ten platform	2024563388	1	Dendroctonus valens	77173	SRX12486189.PFspades_1	57410	537.029942	GAFX01007077.1132.3043	Eukaryota;Amorphea;Obazoa;Opisthokonta;Holozoa;Choanozoa;Metazoa;Animalia;BCP clade;Bilateria;Protostomia;Ecdysozoa;Arthropoda;Hexapoda;Insecta;Pterygota;Neoptera;Coleoptera;Dendroctonus ponderosae (mountain pine beetle)	99.7	1912	-1
SRX12486189	paired-end Illumina sequence libraries which insert size was 350 bp were sequenced on Illumina Hiseq X Ten platform	2024563388	1	Dendroctonus valens	77173	SRX12486189.PFspades_2	1031	12.348158	KJ636374.1.1691	Eukaryota;Amorphea;Obazoa;Opisthokonta;Holozoa;Choanozoa;Metazoa;Animalia;BCP clade;Bilateria;Protostomia;Ecdysozoa;Nematozoa;Nematoda;Chromadorea;Tylenchida;Ditylenchus ferepolitor	98.7	1692	-1
SRX12486189	paired-end Illumina sequence libraries which insert size was 350 bp were sequenced on Illumina Hiseq X Ten platform	2024563388	1	Dendroctonus valens	77173	SRX12486189.PFspades_3	905	10.255885	AY620924.1.1781	Eukaryota;Amorphea;Obazoa;Opisthokonta;Holozoa;Choanozoa;Metazoa;Animalia;BCP clade;Bilateria;Protostomia;Ecdysozoa;Arthropoda;Chelicerata;Arachnida;Acari;Prodinychus sp. AL7170	85.3	1784	-1
SRX12486189	paired-end Illumina sequence libraries which insert size was 350 bp were sequenced on Illumina Hiseq X Ten platform	2024563388	1	Dendroctonus valens	77173	SRX12486189.PFspades_4	66	1.166473	HE651924.1.1531	Bacteria;Proteobacteria;Gammaproteobacteria;Pseudomonadales;Moraxellaceae;Acinetobacter;Acinetobacter guillouiae	99.5	1520	-1
SRX12486189	paired-end Illumina sequence libraries which insert size was 350 bp were sequenced on Illumina Hiseq X Ten platform	2024563388	1	Dendroctonus valens	77173	SRX12486189.PFspades_5	53	0.924174	CP030984.9974996.9976465	Bacteria;Cyanobacteria;Cyanobacteriia;Chloroplast;Arachis hypogaea (peanut)	100	1470	-1
SRX12486188	paired-end Illumina sequence libraries which insert size was 350 bp were sequenced on Illumina Hiseq X Ten platform	2206510310	1	Dendroctonus valens	77173	SRX12486188.PFspades_2	46987	449.322829	GAFX01007077.1132.3043	Eukaryota;Amorphea;Obazoa;Opisthokonta;Holozoa;Choanozoa;Metazoa;Animalia;BCP clade;Bilateria;Protostomia;Ecdysozoa;Arthropoda;Hexapoda;Insecta;Pterygota;Neoptera;Coleoptera;Dendroctonus ponderosae (mountain pine beetle)	99.7	1912	-1
SRX12486188	paired-end Illumina sequence libraries which insert size was 350 bp were sequenced on Illumina Hiseq X Ten platform	2206510310	1	Dendroctonus valens	77173	SRX12486188.PFspades_3	2608	29.601803	EU011713.1.1721	Eukaryota;Amorphea;Obazoa;Opisthokonta;Nucletmycea;Fungi;Dikarya;Ascomycota;Saccharomycotina;Saccharomycetes;Saccharomycetales;Pichiaceae;Ogataea-Candida clade;[Candida] piceae	99.9	1722	-1
SRX12486188	paired-end Illumina sequence libraries which insert size was 350 bp were sequenced on Illumina Hiseq X Ten platform	2206510310	1	Dendroctonus valens	77173	SRX12486188.PFspades_1	1883	19.875902	HE651924.1.1531	Bacteria;Proteobacteria;Gammaproteobacteria;Pseudomonadales;Moraxellaceae;Acinetobacter;Acinetobacter guillouiae	99.7	1519	-1
SRX12486188	paired-end Illumina sequence libraries which insert size was 350 bp were sequenced on Illumina Hiseq X Ten platform	2206510310	1	Dendroctonus valens	77173	SRX12486188.PFspades_4	270	3.607622	LT883155.351625.353164	Bacteria;Proteobacteria;Gammaproteobacteria;Enterobacterales;Yersiniaceae;Serratia;Serratia grimesii	99.5	1523	-1
SRX12486188	paired-end Illumina sequence libraries which insert size was 350 bp were sequenced on Illumina Hiseq X Ten platform	2206510310	1	Dendroctonus valens	77173	SRX12486188.PFspades_5	139	1.864619	CP015600.2234599.2236123	Bacteria;Proteobacteria;Gammaproteobacteria;Pseudomonadales;Pseudomonadaceae;Pseudomonas;Pseudomonas antarctica	99.8	1517	-1
SRX12486187	paired-end Illumina sequence libraries which insert size was 350 bp were sequenced on Illumina Hiseq X Ten platform	2284624101	1	Dendroctonus valens	77173	SRX12486187.PFspades_1	67791	604.273187	GAFX01007077.1132.3043	Eukaryota;Amorphea;Obazoa;Opisthokonta;Holozoa;Choanozoa;Metazoa;Animalia;BCP clade;Bilateria;Protostomia;Ecdysozoa;Arthropoda;Hexapoda;Insecta;Pterygota;Neoptera;Coleoptera;Dendroctonus ponderosae (mountain pine beetle)	99.7	1912	-1
SRX12486187	paired-end Illumina sequence libraries which insert size was 350 bp were sequenced on Illumina Hiseq X Ten platform	2284624101	1	Dendroctonus valens	77173	SRX12486187.PFspades_2	7314	93.438381	HE651924.1.1531	Bacteria;Proteobacteria;Gammaproteobacteria;Pseudomonadales;Moraxellaceae;Acinetobacter;Acinetobacter guillouiae	99.7	1519	-1
SRX12486187	paired-end Illumina sequence libraries which insert size was 350 bp were sequenced on Illumina Hiseq X Ten platform	2284624101	1	Dendroctonus valens	77173	SRX12486187.PFspades_3	208	2.941614	KT580612.1.1466	Bacteria;Bacteroidota;Bacteroidia;Flavobacteriales;Weeksellaceae;Chryseobacterium;Chryseobacterium sp. CanS-61	98.7	1478	-1
SRX12486187	paired-end Illumina sequence libraries which insert size was 350 bp were sequenced on Illumina Hiseq X Ten platform	2284624101	1	Dendroctonus valens	77173	SRX12486187.PFspades_4	207	2.953527	AB368529.1.1699	Eukaryota;Amorphea;Obazoa;Opisthokonta;Holozoa;Choanozoa;Metazoa;Animalia;BCP clade;Bilateria;Protostomia;Ecdysozoa;Nematozoa;Nematoda;Chromadorea;Tylenchida;Bursaphelenchus;Bursaphelenchus rufipennis	99.7	1616	-1
SRX12486187	paired-end Illumina sequence libraries which insert size was 350 bp were sequenced on Illumina Hiseq X Ten platform	2284624101	1	Dendroctonus valens	77173	SRX12486187.PFspades_5	82	1.17292	U88435.1.1532	Bacteria;Proteobacteria;Gammaproteobacteria;Enterobacterales;Yersiniaceae;Serratia;Rahnella sp. 'CDC 21234'	98.6	1187	-1
SRX12486187	paired-end Illumina sequence libraries which insert size was 350 bp were sequenced on Illumina Hiseq X Ten platform	2284624101	1	Dendroctonus valens	77173	SRX12486187.PFspades_7	73	1.478886	AB032618.1.1782	Eukaryota;Amorphea;Obazoa;Opisthokonta;Nucletmycea;Fungi;Dikarya;Basidiomycota;Agaricomycotina;Tremellomycetes;Filobasidiales;Filobasidiaceae;Naganishia;Naganishia albida	99.9	1239	-1
SRX12486187	paired-end Illumina sequence libraries which insert size was 350 bp were sequenced on Illumina Hiseq X Ten platform	2284624101	1	Dendroctonus valens	77173	SRX12486187.PFspades_8	56	1.366492	CP016843.2623601.2625165	Bacteria;Firmicutes;Bacilli;Lactobacillales;Carnobacteriaceae;Carnobacterium;Carnobacterium divergens	100	1081	-1
SRX12486186	paired-end Illumina sequence libraries which insert size was 350 bp were sequenced on Illumina Hiseq X Ten platform	1840263438	1	Dendroctonus valens	77173	SRX12486186.PFspades_1	58618	530.18055	GAFX01007077.1132.3043	Eukaryota;Amorphea;Obazoa;Opisthokonta;Holozoa;Choanozoa;Metazoa;Animalia;BCP clade;Bilateria;Protostomia;Ecdysozoa;Arthropoda;Hexapoda;Insecta;Pterygota;Neoptera;Coleoptera;Dendroctonus ponderosae (mountain pine beetle)	99.7	1912	-1
SRX12486186	paired-end Illumina sequence libraries which insert size was 350 bp were sequenced on Illumina Hiseq X Ten platform	1840263438	1	Dendroctonus valens	77173	SRX12486186.PFspades_5	3019	41.279962	HE651903.1.1530	Bacteria;Proteobacteria;Gammaproteobacteria;Pseudomonadales;Moraxellaceae;Acinetobacter;Acinetobacter calcoaceticus	99.9	1518	-1
SRX12486186	paired-end Illumina sequence libraries which insert size was 350 bp were sequenced on Illumina Hiseq X Ten platform	1840263438	1	Dendroctonus valens	77173	SRX12486186.PFspades_4	903	11.855325	KT580612.1.1466	Bacteria;Bacteroidota;Bacteroidia;Flavobacteriales;Weeksellaceae;Chryseobacterium;Chryseobacterium sp. CanS-61	98.7	1478	-1
SRX12486186	paired-end Illumina sequence libraries which insert size was 350 bp were sequenced on Illumina Hiseq X Ten platform	1840263438	1	Dendroctonus valens	77173	SRX12486186.PFspades_6	678	8.298783	CP015600.5453834.5455358	Bacteria;Proteobacteria;Gammaproteobacteria;Pseudomonadales;Pseudomonadaceae;Pseudomonas;Pseudomonas antarctica	100	1517	-1
SRX12486186	paired-end Illumina sequence libraries which insert size was 350 bp were sequenced on Illumina Hiseq X Ten platform	1840263438	1	Dendroctonus valens	77173	SRX12486186.PFspades_7	661	8.531632	CP002433.3951563.3953092	Bacteria;Proteobacteria;Gammaproteobacteria;Enterobacterales;Erwiniaceae;Pantoea;Pantoea sp. At-9b	97.8	1522	-1
SRX12486186	paired-end Illumina sequence libraries which insert size was 350 bp were sequenced on Illumina Hiseq X Ten platform	1840263438	1	Dendroctonus valens	77173	SRX12486186.PFspades_2	564	6.66087	KJ636374.1.1691	Eukaryota;Amorphea;Obazoa;Opisthokonta;Holozoa;Choanozoa;Metazoa;Animalia;BCP clade;Bilateria;Protostomia;Ecdysozoa;Nematozoa;Nematoda;Chromadorea;Tylenchida;Ditylenchus ferepolitor	98.7	1692	-1
SRX12486186	paired-end Illumina sequence libraries which insert size was 350 bp were sequenced on Illumina Hiseq X Ten platform	1840263438	1	Dendroctonus valens	77173	SRX12486186.PFspades_3	117	1.46709	AB013545.1.1744	Eukaryota;Amorphea;Obazoa;Opisthokonta;Nucletmycea;Fungi;Dikarya;Ascomycota;Saccharomycotina;Saccharomycetes;Saccharomycetales;Metschnikowiaceae;Clavispora-Candida clade;[Candida] oregonensis	99.3	1739	-1
SRX12486186	paired-end Illumina sequence libraries which insert size was 350 bp were sequenced on Illumina Hiseq X Ten platform	1840263438	1	Dendroctonus valens	77173	SRX12486186.PFspades_8	97	1.384005	KJ636388.1.1652	Eukaryota;Amorphea;Obazoa;Opisthokonta;Holozoa;Choanozoa;Metazoa;Animalia;BCP clade;Bilateria;Protostomia;Ecdysozoa;Nematozoa;Nematoda;Chromadorea;Rhabditida;Panagrolaimus paetzoldi	89.2	1660	-1
SRX12486186	paired-end Illumina sequence libraries which insert size was 350 bp were sequenced on Illumina Hiseq X Ten platform	1840263438	1	Dendroctonus valens	77173	SRX12486186.PFspades_9	69	1.365643	CP016843.2629366.2630930	Bacteria;Firmicutes;Bacilli;Lactobacillales;Carnobacteriaceae;Carnobacterium;Carnobacterium divergens	99.7	1168	-1
SRX12486186	paired-end Illumina sequence libraries which insert size was 350 bp were sequenced on Illumina Hiseq X Ten platform	1840263438	1	Dendroctonus valens	77173	SRX12486186.PFspades_10	58	1.425843	KM823730.1.1527	Bacteria;Proteobacteria;Gammaproteobacteria;Burkholderiales;Oxalobacteraceae;Massilia;uncultured bacterium	99.4	945	-1
SRX12486185	paired-end Illumina sequence libraries which insert size was 350 bp were sequenced on Illumina Hiseq X Ten platform	2503048039	1	Dendroctonus valens	77173	SRX12486185.PFspades_1	1831	19.258166	LC219518.1.1726	Eukaryota;Amorphea;Obazoa;Opisthokonta;Holozoa;Choanozoa;Metazoa;Animalia;BCP clade;Bilateria;Protostomia;Ecdysozoa;Nematozoa;Nematoda;Chromadorea;Tylenchida;Contortylenchus sp. Karuizawa	96.8	1728	-1
SRX12486185	paired-end Illumina sequence libraries which insert size was 350 bp were sequenced on Illumina Hiseq X Ten platform	2503048039	1	Dendroctonus valens	77173	SRX12486185.PFspades_2	986	11.586975	EU011713.1.1721	Eukaryota;Amorphea;Obazoa;Opisthokonta;Nucletmycea;Fungi;Dikarya;Ascomycota;Saccharomycotina;Saccharomycetes;Saccharomycetales;Pichiaceae;Ogataea-Candida clade;[Candida] piceae	99.9	1722	-1
SRX12486185	paired-end Illumina sequence libraries which insert size was 350 bp were sequenced on Illumina Hiseq X Ten platform	2503048039	1	Dendroctonus valens	77173	SRX12486185.PFspades_3	412	5.120018	AB368529.1.1699	Eukaryota;Amorphea;Obazoa;Opisthokonta;Holozoa;Choanozoa;Metazoa;Animalia;BCP clade;Bilateria;Protostomia;Ecdysozoa;Nematozoa;Nematoda;Chromadorea;Tylenchida;Bursaphelenchus;Bursaphelenchus rufipennis	99.7	1699	-1
SRX12486185	paired-end Illumina sequence libraries which insert size was 350 bp were sequenced on Illumina Hiseq X Ten platform	2503048039	1	Dendroctonus valens	77173	SRX12486185.PFspades_5	212	1.860741	JQ000060.1.1761	Eukaryota;Amorphea;Obazoa;Opisthokonta;Holozoa;Choanozoa;Metazoa;Animalia;BCP clade;Bilateria;Protostomia;Ecdysozoa;Arthropoda;Chelicerata;Arachnida;Acari;Sellea sp. AD658	97.7	1395	-1
SRX12486184	paired-end Illumina sequence libraries which insert size was 350 bp were sequenced on Illumina Hiseq X Ten platform	2306013940	1	Dendroctonus valens	77173	SRX12486184.PFspades_1	67219	626.396933	GAFX01007077.1132.3043	Eukaryota;Amorphea;Obazoa;Opisthokonta;Holozoa;Choanozoa;Metazoa;Animalia;BCP clade;Bilateria;Protostomia;Ecdysozoa;Arthropoda;Hexapoda;Insecta;Pterygota;Neoptera;Coleoptera;Dendroctonus ponderosae (mountain pine beetle)	99.7	1912	-1
SRX12486184	paired-end Illumina sequence libraries which insert size was 350 bp were sequenced on Illumina Hiseq X Ten platform	2306013940	1	Dendroctonus valens	77173	SRX12486184.PFspades_2	204	2.317251	AB013545.1.1744	Eukaryota;Amorphea;Obazoa;Opisthokonta;Nucletmycea;Fungi;Dikarya;Ascomycota;Saccharomycotina;Saccharomycetes;Saccharomycetales;Metschnikowiaceae;Clavispora-Candida clade;[Candida] oregonensis	98.2	1739	-1
SRX12486184	paired-end Illumina sequence libraries which insert size was 350 bp were sequenced on Illumina Hiseq X Ten platform	2306013940	1	Dendroctonus valens	77173	SRX12486184.PFspades_3	133	1.65619	GFLL01048585.964.2766	Eukaryota;Archaeplastida;Chloroplastida;Charophyta;Phragmoplastophyta;Streptophyta;Embryophyta;Tracheophyta;Spermatophyta;Pinophyta;Pinales;Pinus;Pinus albicaulis	99.4	1803	-1
SRX12486183	paired-end Illumina sequence libraries which insert size was 350 bp were sequenced on Illumina Hiseq X Ten platform	2380921354	1	Dendroctonus valens	77173	SRX12486183.PFspades_1	63240	584.229715	GAFX01007077.1132.3043	Eukaryota;Amorphea;Obazoa;Opisthokonta;Holozoa;Choanozoa;Metazoa;Animalia;BCP clade;Bilateria;Protostomia;Ecdysozoa;Arthropoda;Hexapoda;Insecta;Pterygota;Neoptera;Coleoptera;Dendroctonus ponderosae (mountain pine beetle)	99.7	1912	-1
SRX12486183	paired-end Illumina sequence libraries which insert size was 350 bp were sequenced on Illumina Hiseq X Ten platform	2380921354	1	Dendroctonus valens	77173	SRX12486183.PFspades_2	6300	78.785432	KT580612.1.1466	Bacteria;Bacteroidota;Bacteroidia;Flavobacteriales;Weeksellaceae;Chryseobacterium;Chryseobacterium sp. CanS-61	98.7	1478	-1
SRX12486183	paired-end Illumina sequence libraries which insert size was 350 bp were sequenced on Illumina Hiseq X Ten platform	2380921354	1	Dendroctonus valens	77173	SRX12486183.PFspades_3	5474	67.392461	HE651903.1.1530	Bacteria;Proteobacteria;Gammaproteobacteria;Pseudomonadales;Moraxellaceae;Acinetobacter;Acinetobacter calcoaceticus	99.9	1518	-1
SRX12486183	paired-end Illumina sequence libraries which insert size was 350 bp were sequenced on Illumina Hiseq X Ten platform	2380921354	1	Dendroctonus valens	77173	SRX12486183.PFspades_4	1028	13.867098	CP019062.4634337.4635887	Bacteria;Proteobacteria;Gammaproteobacteria;Enterobacterales;Yersiniaceae;Rahnella1;Rahnella sp. ERMR1:05	98.5	1523	-1
SRX12486183	paired-end Illumina sequence libraries which insert size was 350 bp were sequenced on Illumina Hiseq X Ten platform	2380921354	1	Dendroctonus valens	77173	SRX12486183.PFspades_5	376	4.174677	CP015600.5453834.5455358	Bacteria;Proteobacteria;Gammaproteobacteria;Pseudomonadales;Pseudomonadaceae;Pseudomonas;Pseudomonas antarctica	100	1517	-1
SRX12486183	paired-end Illumina sequence libraries which insert size was 350 bp were sequenced on Illumina Hiseq X Ten platform	2380921354	1	Dendroctonus valens	77173	SRX12486183.PFspades_7	123	1.848525	KU514629.1.1498	Bacteria;Proteobacteria;Gammaproteobacteria;Burkholderiales;Oxalobacteraceae;Massilia;uncultured bacterium	98.7	1500	-1
SRX12486183	paired-end Illumina sequence libraries which insert size was 350 bp were sequenced on Illumina Hiseq X Ten platform	2380921354	1	Dendroctonus valens	77173	SRX12486183.PFspades_9	114	2.199545	AB013545.1.1744	Eukaryota;Amorphea;Obazoa;Opisthokonta;Nucletmycea;Fungi;Dikarya;Ascomycota;Saccharomycotina;Saccharomycetes;Saccharomycetales;Metschnikowiaceae;Clavispora-Candida clade;[Candida] oregonensis	99.8	1224	-1
SRX12486183	paired-end Illumina sequence libraries which insert size was 350 bp were sequenced on Illumina Hiseq X Ten platform	2380921354	1	Dendroctonus valens	77173	SRX12486183.PFspades_6	111	1.53455	CP016843.2623601.2625165	Bacteria;Firmicutes;Bacilli;Lactobacillales;Carnobacteriaceae;Carnobacterium;Carnobacterium divergens	100	1535	-1
SRX12486183	paired-end Illumina sequence libraries which insert size was 350 bp were sequenced on Illumina Hiseq X Ten platform	2380921354	1	Dendroctonus valens	77173	SRX12486183.PFspades_8	96	1.535952	CP007597.4112346.4113891	Bacteria;Proteobacteria;Gammaproteobacteria;Xanthomonadales;Xanthomonadaceae;Stenotrophomonas;Stenotrophomonas rhizophila	99.9	1528	-1
SRX12486182	paired-end Illumina sequence libraries which insert size was 350 bp were sequenced on Illumina Hiseq X Ten platform	2147017525	1	Dendroctonus valens	77173	SRX12486182.PFspades_4	1921	26.767546	APOS01000035.1201.2727	Bacteria;Proteobacteria;Gammaproteobacteria;Pseudomonadales;Moraxellaceae;Acinetobacter;Acinetobacter guillouiae CIP 63.46	99.6	1519	-1
SRX12486182	paired-end Illumina sequence libraries which insert size was 350 bp were sequenced on Illumina Hiseq X Ten platform	2147017525	1	Dendroctonus valens	77173	SRX12486182.PFspades_5	261	4.548561	CP010584.5502211.5503669	Bacteria;Proteobacteria;Gammaproteobacteria;Enterobacterales;Yersiniaceae;Serratia;Serratia marcescens	100	1038	-1
SRX12486182	paired-end Illumina sequence libraries which insert size was 350 bp were sequenced on Illumina Hiseq X Ten platform	2147017525	1	Dendroctonus valens	77173	SRX12486182.PFspades_2	198	2.346939	GFLL01048585.964.2766	Eukaryota;Archaeplastida;Chloroplastida;Charophyta;Phragmoplastophyta;Streptophyta;Embryophyta;Tracheophyta;Spermatophyta;Pinophyta;Pinales;Pinus;Pinus albicaulis	99.4	1803	-1
SRX12486182	paired-end Illumina sequence libraries which insert size was 350 bp were sequenced on Illumina Hiseq X Ten platform	2147017525	1	Dendroctonus valens	77173	SRX12486182.PFspades_3	188	3.052659	AB245372.1.1472	Bacteria;Bacteroidota;Bacteroidia;Flavobacteriales;Weeksellaceae;Chryseobacterium;Chryseobacterium sp. Gsoil 183	98.6	1470	-1
SRX12486182	paired-end Illumina sequence libraries which insert size was 350 bp were sequenced on Illumina Hiseq X Ten platform	2147017525	1	Dendroctonus valens	77173	SRX12486182.PFspades_8	83	2.029883	CP012400.5628040.5629568	Bacteria;Proteobacteria;Gammaproteobacteria;Pseudomonadales;Pseudomonadaceae;Pseudomonas;Pseudomonas yamanorum	99.5	940	-1
SRX12486182	paired-end Illumina sequence libraries which insert size was 350 bp were sequenced on Illumina Hiseq X Ten platform	2147017525	1	Dendroctonus valens	77173	SRX12486182.PFspades_7	40	1.017172	AF078773.1.1515	Bacteria;Proteobacteria;Gammaproteobacteria;Burkholderiales;Comamonadaceae;Comamonas;Comamonas sp. 12022	99.6	959	-1
SRX12486180	paired-end Illumina sequence libraries which insert size was 350 bp were sequenced on Illumina Hiseq X Ten platform	1652418435	1	Dendroctonus valens	77173	SRX12486180.PFspades_1	53900	503.950661	GAFX01007077.1132.3043	Eukaryota;Amorphea;Obazoa;Opisthokonta;Holozoa;Choanozoa;Metazoa;Animalia;BCP clade;Bilateria;Protostomia;Ecdysozoa;Arthropoda;Hexapoda;Insecta;Pterygota;Neoptera;Coleoptera;Dendroctonus ponderosae (mountain pine beetle)	99.7	1912	-1
SRX12486180	paired-end Illumina sequence libraries which insert size was 350 bp were sequenced on Illumina Hiseq X Ten platform	1652418435	1	Dendroctonus valens	77173	SRX12486180.PFspades_2	3967	52.335183	APOS01000035.1201.2727	Bacteria;Proteobacteria;Gammaproteobacteria;Pseudomonadales;Moraxellaceae;Acinetobacter;Acinetobacter guillouiae CIP 63.46	99.7	1519	-1
SRX12486180	paired-end Illumina sequence libraries which insert size was 350 bp were sequenced on Illumina Hiseq X Ten platform	1652418435	1	Dendroctonus valens	77173	SRX12486180.PFspades_3	945	10.973709	LT883155.351625.353164	Bacteria;Proteobacteria;Gammaproteobacteria;Enterobacterales;Yersiniaceae;Serratia;Serratia grimesii	99.5	1523	-1
SRX12486180	paired-end Illumina sequence libraries which insert size was 350 bp were sequenced on Illumina Hiseq X Ten platform	1652418435	1	Dendroctonus valens	77173	SRX12486180.PFspades_4	525	7.427073	AB245372.1.1472	Bacteria;Bacteroidota;Bacteroidia;Flavobacteriales;Weeksellaceae;Chryseobacterium;Chryseobacterium sp. Gsoil 183	98.6	1470	-1
SRX12486180	paired-end Illumina sequence libraries which insert size was 350 bp were sequenced on Illumina Hiseq X Ten platform	1652418435	1	Dendroctonus valens	77173	SRX12486180.PFspades_5	200	3.013046	LT629793.2485189.2486729	Bacteria;Proteobacteria;Gammaproteobacteria;Pseudomonadales;Pseudomonadaceae;Pseudomonas;Pseudomonas yamanorum	99.9	1518	-1
SRX12486180	paired-end Illumina sequence libraries which insert size was 350 bp were sequenced on Illumina Hiseq X Ten platform	1652418435	1	Dendroctonus valens	77173	SRX12486180.PFspades_6	66	1.215879	Y08846.1.1469	Bacteria;Proteobacteria;Gammaproteobacteria;Burkholderiales;Oxalobacteraceae;Janthinobacterium;Janthinobacterium lividum	99.6	1238	-1
SRX12486179	paired-end Illumina sequence libraries which insert size was 350 bp were sequenced on Illumina Hiseq X Ten platform	2394330770	1	Dendroctonus valens	77173	SRX12486179.PFspades_3	1015	13.458004	CP018917.3495167.3496718	Bacteria;Proteobacteria;Gammaproteobacteria;Enterobacterales;Yersiniaceae;Serratia;Serratia marcescens	100	1522	-1
SRX12486179	paired-end Illumina sequence libraries which insert size was 350 bp were sequenced on Illumina Hiseq X Ten platform	2394330770	1	Dendroctonus valens	77173	SRX12486179.PFspades_2	795	9.459409	AB368532.1.1710	Eukaryota;Amorphea;Obazoa;Opisthokonta;Holozoa;Choanozoa;Metazoa;Animalia;BCP clade;Bilateria;Protostomia;Ecdysozoa;Nematozoa;Nematoda;Chromadorea;Tylenchida;Ektaphelenchus;Ektaphelenchus obtusus	99.9	1710	-1
SRX12486179	paired-end Illumina sequence libraries which insert size was 350 bp were sequenced on Illumina Hiseq X Ten platform	2394330770	1	Dendroctonus valens	77173	SRX12486179.PFspades_1	692	8.934381	AP014522.851011.852552	Bacteria;Proteobacteria;Gammaproteobacteria;Pseudomonadales;Pseudomonadaceae;Pseudomonas;Pseudomonas protegens Cab57	99.5	1519	-1
SRX12486179	paired-end Illumina sequence libraries which insert size was 350 bp were sequenced on Illumina Hiseq X Ten platform	2394330770	1	Dendroctonus valens	77173	SRX12486179.PFspades_6	185	2.939751	APOS01000004.1.1446	Bacteria;Proteobacteria;Gammaproteobacteria;Pseudomonadales;Moraxellaceae;Acinetobacter;Acinetobacter guillouiae CIP 63.46	99.5	1279	-1
SRX12486179	paired-end Illumina sequence libraries which insert size was 350 bp were sequenced on Illumina Hiseq X Ten platform	2394330770	1	Dendroctonus valens	77173	SRX12486179.PFspades_4	138	2.004764	AB294554.1.1541	Bacteria;Proteobacteria;Gammaproteobacteria;Xanthomonadales;Xanthomonadaceae;Stenotrophomonas;Stenotrophomonas maltophilia	99.8	1527	-1
SRX12486179	paired-end Illumina sequence libraries which insert size was 350 bp were sequenced on Illumina Hiseq X Ten platform	2394330770	1	Dendroctonus valens	77173	SRX12486179.PFspades_5	130	1.955531	AB245372.1.1472	Bacteria;Bacteroidota;Bacteroidia;Flavobacteriales;Weeksellaceae;Chryseobacterium;Chryseobacterium sp. Gsoil 183	98.6	1470	-1
SRX12486179	paired-end Illumina sequence libraries which insert size was 350 bp were sequenced on Illumina Hiseq X Ten platform	2394330770	1	Dendroctonus valens	77173	SRX12486179.PFspades_7	77	1.408192	AB013545.1.1744	Eukaryota;Amorphea;Obazoa;Opisthokonta;Nucletmycea;Fungi;Dikarya;Ascomycota;Saccharomycotina;Saccharomycetes;Saccharomycetales;Metschnikowiaceae;Clavispora-Candida clade;[Candida] oregonensis	99.8	1342	-1
SRX12486178	paired-end Illumina sequence libraries which insert size was 350 bp were sequenced on Illumina Hiseq X Ten platform	2616401551	1	Dendroctonus valens	77173	SRX12486178.PFspades_1	71186	657.794845	GAFX01007077.1132.3043	Eukaryota;Amorphea;Obazoa;Opisthokonta;Holozoa;Choanozoa;Metazoa;Animalia;BCP clade;Bilateria;Protostomia;Ecdysozoa;Arthropoda;Hexapoda;Insecta;Pterygota;Neoptera;Coleoptera;Dendroctonus ponderosae (mountain pine beetle)	99.7	1912	-1
SRX12486178	paired-end Illumina sequence libraries which insert size was 350 bp were sequenced on Illumina Hiseq X Ten platform	2616401551	1	Dendroctonus valens	77173	SRX12486178.PFspades_2	113	1.970903	CP002433.3951563.3953092	Bacteria;Proteobacteria;Gammaproteobacteria;Enterobacterales;Erwiniaceae;Pantoea;Pantoea sp. At-9b	97.8	1522	-1
SRX12486177	paired-end Illumina sequence libraries which insert size was 350 bp were sequenced on Illumina Hiseq X Ten platform	2483886162	1	Dendroctonus valens	77173	SRX12486177.PFspades_1	66638	622.416636	GAFX01007077.1132.3043	Eukaryota;Amorphea;Obazoa;Opisthokonta;Holozoa;Choanozoa;Metazoa;Animalia;BCP clade;Bilateria;Protostomia;Ecdysozoa;Arthropoda;Hexapoda;Insecta;Pterygota;Neoptera;Coleoptera;Dendroctonus ponderosae (mountain pine beetle)	99.7	1912	-1
SRX12486177	paired-end Illumina sequence libraries which insert size was 350 bp were sequenced on Illumina Hiseq X Ten platform	2483886162	1	Dendroctonus valens	77173	SRX12486177.PFspades_2	363	7.329957	AB013515.1.1774	Eukaryota;Amorphea;Obazoa;Opisthokonta;Nucletmycea;Fungi;Dikarya;Ascomycota;Saccharomycotina;Saccharomycetes;Saccharomycetales;Debaryomycetaceae;Yamadazyma-Candida clade;[Candida] conglobata	99.7	1195	-1
SRX12486177	paired-end Illumina sequence libraries which insert size was 350 bp were sequenced on Illumina Hiseq X Ten platform	2483886162	1	Dendroctonus valens	77173	SRX12486177.PFspades_3	244	4.884364	AY488128.1.1702	Eukaryota;Amorphea;Obazoa;Opisthokonta;Nucletmycea;Fungi;Dikarya;Ascomycota;Saccharomycotina;Saccharomycetes;Saccharomycetales;Debaryomycetaceae;Candida tanzawaensis clade;Suhomyces xylopsoci	100	1159	-1
SRX12486176	paired-end Illumina sequence libraries which insert size was 350 bp were sequenced on Illumina Hiseq X Ten platform	2341322541	1	Dendroctonus valens	77173	SRX12486176.PFspades_1	40899	397.127125	GAFX01007077.1132.3043	Eukaryota;Amorphea;Obazoa;Opisthokonta;Holozoa;Choanozoa;Metazoa;Animalia;BCP clade;Bilateria;Protostomia;Ecdysozoa;Arthropoda;Hexapoda;Insecta;Pterygota;Neoptera;Coleoptera;Dendroctonus ponderosae (mountain pine beetle)	99.7	1912	-1
SRX12486176	paired-end Illumina sequence libraries which insert size was 350 bp were sequenced on Illumina Hiseq X Ten platform	2341322541	1	Dendroctonus valens	77173	SRX12486176.PFspades_2	297	3.551526	AB368529.1.1699	Eukaryota;Amorphea;Obazoa;Opisthokonta;Holozoa;Choanozoa;Metazoa;Animalia;BCP clade;Bilateria;Protostomia;Ecdysozoa;Nematozoa;Nematoda;Chromadorea;Tylenchida;Bursaphelenchus;Bursaphelenchus rufipennis	99.6	1699	-1
SRX12486175	paired-end Illumina sequence libraries which insert size was 350 bp were sequenced on Illumina Hiseq X Ten platform	2636511653	1	Dendroctonus valens	77173	SRX12486175.PFspades_1	40015	400.877487	GAFX01007077.1132.3043	Eukaryota;Amorphea;Obazoa;Opisthokonta;Holozoa;Choanozoa;Metazoa;Animalia;BCP clade;Bilateria;Protostomia;Ecdysozoa;Arthropoda;Hexapoda;Insecta;Pterygota;Neoptera;Coleoptera;Dendroctonus ponderosae (mountain pine beetle)	99.7	1912	-1
SRX12486175	paired-end Illumina sequence libraries which insert size was 350 bp were sequenced on Illumina Hiseq X Ten platform	2636511653	1	Dendroctonus valens	77173	SRX12486175.PFspades_2	132	1.769563	EF550458.1.1667	Eukaryota;Amorphea;Obazoa;Opisthokonta;Nucletmycea;Fungi;Dikarya;Ascomycota;Saccharomycotina;Saccharomycetes;Saccharomycetales;Phaffomycetaceae;Cyberlindnera-Candida clade;Cyberlindnera mississippiensis	99.7	1650	-1
SRX12486175	paired-end Illumina sequence libraries which insert size was 350 bp were sequenced on Illumina Hiseq X Ten platform	2636511653	1	Dendroctonus valens	77173	SRX12486175.PFspades_3	48	0.927471	KJ526379.1.1463	Bacteria;Proteobacteria;Gammaproteobacteria;Enterobacterales;Yersiniaceae;Serratia;Rouxiella chamberiensis	99.7	1161	-1
SRX12486174	paired-end Illumina sequence libraries which insert size was 350 bp were sequenced on Illumina Hiseq X Ten platform	2760232557	1	Dendroctonus valens	77173	SRX12486174.PFspades_1	56396	540.773387	GAFX01007077.1132.3043	Eukaryota;Amorphea;Obazoa;Opisthokonta;Holozoa;Choanozoa;Metazoa;Animalia;BCP clade;Bilateria;Protostomia;Ecdysozoa;Arthropoda;Hexapoda;Insecta;Pterygota;Neoptera;Coleoptera;Dendroctonus ponderosae (mountain pine beetle)	99.7	1912	-1
SRX12486174	paired-end Illumina sequence libraries which insert size was 350 bp were sequenced on Illumina Hiseq X Ten platform	2760232557	1	Dendroctonus valens	77173	SRX12486174.PFspades_2	115	1.611836	EF550458.1.1667	Eukaryota;Amorphea;Obazoa;Opisthokonta;Nucletmycea;Fungi;Dikarya;Ascomycota;Saccharomycotina;Saccharomycetes;Saccharomycetales;Phaffomycetaceae;Cyberlindnera-Candida clade;Cyberlindnera mississippiensis	99.8	1667	-1
SRX12486173	paired-end Illumina sequence libraries which insert size was 350 bp were sequenced on Illumina Hiseq X Ten platform	2226650309	1	Dendroctonus valens	77173	SRX12486173.PFspades_1	47087	459.938316	GAFX01007077.1132.3043	Eukaryota;Amorphea;Obazoa;Opisthokonta;Holozoa;Choanozoa;Metazoa;Animalia;BCP clade;Bilateria;Protostomia;Ecdysozoa;Arthropoda;Hexapoda;Insecta;Pterygota;Neoptera;Coleoptera;Dendroctonus ponderosae (mountain pine beetle)	99.7	1912	-1
SRX12486173	paired-end Illumina sequence libraries which insert size was 350 bp were sequenced on Illumina Hiseq X Ten platform	2226650309	1	Dendroctonus valens	77173	SRX12486173.PFspades_3	125	2.607199	JQ000060.1.1761	Eukaryota;Amorphea;Obazoa;Opisthokonta;Holozoa;Choanozoa;Metazoa;Animalia;BCP clade;Bilateria;Protostomia;Ecdysozoa;Arthropoda;Chelicerata;Arachnida;Acari;Sellea sp. AD658	96.9	1126	-1
SRX12486173	paired-end Illumina sequence libraries which insert size was 350 bp were sequenced on Illumina Hiseq X Ten platform	2226650309	1	Dendroctonus valens	77173	SRX12486173.PFspades_2	88	1.280986	EF550466.1.1667	Eukaryota;Amorphea;Obazoa;Opisthokonta;Nucletmycea;Fungi;Dikarya;Ascomycota;Saccharomycotina;Saccharomycetes;Saccharomycetales;Phaffomycetaceae;Cyberlindnera-Candida clade;Cyberlindnera americana	97.3	1605	-1
SRX12486172	paired-end Illumina sequence libraries which insert size was 350 bp were sequenced on Illumina Hiseq X Ten platform	2355151854	1	Dendroctonus valens	77173	SRX12486172.PFspades_1	40585	369.940509	GAFX01007077.1132.3043	Eukaryota;Amorphea;Obazoa;Opisthokonta;Holozoa;Choanozoa;Metazoa;Animalia;BCP clade;Bilateria;Protostomia;Ecdysozoa;Arthropoda;Hexapoda;Insecta;Pterygota;Neoptera;Coleoptera;Dendroctonus ponderosae (mountain pine beetle)	99.7	1912	-1
SRX12486172	paired-end Illumina sequence libraries which insert size was 350 bp were sequenced on Illumina Hiseq X Ten platform	2355151854	1	Dendroctonus valens	77173	SRX12486172.PFspades_2	481	5.684951	EF550458.1.1667	Eukaryota;Amorphea;Obazoa;Opisthokonta;Nucletmycea;Fungi;Dikarya;Ascomycota;Saccharomycotina;Saccharomycetes;Saccharomycetales;Phaffomycetaceae;Cyberlindnera-Candida clade;Cyberlindnera mississippiensis	99.8	1667	-1
SRX12486172	paired-end Illumina sequence libraries which insert size was 350 bp were sequenced on Illumina Hiseq X Ten platform	2355151854	1	Dendroctonus valens	77173	SRX12486172.PFspades_3	97	1.485891	JN793861.1.1507	Bacteria;Proteobacteria;Gammaproteobacteria;Enterobacterales;Erwiniaceae;Pantoea;uncultured Erwinia sp.	97.7	1377	-1
SRX12486171	paired-end Illumina sequence libraries which insert size was 350 bp were sequenced on Illumina Hiseq X Ten platform	2838754572	1	Dendroctonus valens	77173	SRX12486171.PFspades_2	73682	1127.670803	GAFX01007077.1132.3043	Eukaryota;Amorphea;Obazoa;Opisthokonta;Holozoa;Choanozoa;Metazoa;Animalia;BCP clade;Bilateria;Protostomia;Ecdysozoa;Arthropoda;Hexapoda;Insecta;Pterygota;Neoptera;Coleoptera;Dendroctonus ponderosae (mountain pine beetle)	99.6	1382	-1
SRX12486171	paired-end Illumina sequence libraries which insert size was 350 bp were sequenced on Illumina Hiseq X Ten platform	2838754572	1	Dendroctonus valens	77173	SRX12486171.PFspades_1	235	2.729582	JQ000060.1.1761	Eukaryota;Amorphea;Obazoa;Opisthokonta;Holozoa;Choanozoa;Metazoa;Animalia;BCP clade;Bilateria;Protostomia;Ecdysozoa;Arthropoda;Chelicerata;Arachnida;Acari;Sellea sp. AD658	97.6	1763	-1
SRX12486169	paired-end Illumina sequence libraries which insert size was 350 bp were sequenced on Illumina Hiseq X Ten platform	2354292460	1	Dendroctonus valens	77173	SRX12486169.PFspades_1	59354	533.822082	GAFX01007077.1132.3043	Eukaryota;Amorphea;Obazoa;Opisthokonta;Holozoa;Choanozoa;Metazoa;Animalia;BCP clade;Bilateria;Protostomia;Ecdysozoa;Arthropoda;Hexapoda;Insecta;Pterygota;Neoptera;Coleoptera;Dendroctonus ponderosae (mountain pine beetle)	99.7	1912	-1
SRX12486169	paired-end Illumina sequence libraries which insert size was 350 bp were sequenced on Illumina Hiseq X Ten platform	2354292460	1	Dendroctonus valens	77173	SRX12486169.PFspades_2	3010	31.945002	LC219518.1.1726	Eukaryota;Amorphea;Obazoa;Opisthokonta;Holozoa;Choanozoa;Metazoa;Animalia;BCP clade;Bilateria;Protostomia;Ecdysozoa;Nematozoa;Nematoda;Chromadorea;Tylenchida;Contortylenchus sp. Karuizawa	96.8	1728	-1
SRX12486169	paired-end Illumina sequence libraries which insert size was 350 bp were sequenced on Illumina Hiseq X Ten platform	2354292460	1	Dendroctonus valens	77173	SRX12486169.PFspades_3	235	2.918744	KJ531044.1.1668	Eukaryota;Amorphea;Obazoa;Opisthokonta;Holozoa;Choanozoa;Metazoa;Animalia;BCP clade;Bilateria;Protostomia;Ecdysozoa;Nematozoa;Nematoda;Chromadorea;Diplogasterida;Micoletzkya sp. 19 VS-2014	99.8	1668	-1
SRX12486168	paired-end Illumina sequence libraries which insert size was 350 bp were sequenced on Illumina Hiseq X Ten platform	2371458037	1	Dendroctonus valens	77173	SRX12486168.PFspades_1	93268	835.786182	GAFX01007077.1132.3043	Eukaryota;Amorphea;Obazoa;Opisthokonta;Holozoa;Choanozoa;Metazoa;Animalia;BCP clade;Bilateria;Protostomia;Ecdysozoa;Arthropoda;Hexapoda;Insecta;Pterygota;Neoptera;Coleoptera;Dendroctonus ponderosae (mountain pine beetle)	99.7	1912	-1
SRX12486168	paired-end Illumina sequence libraries which insert size was 350 bp were sequenced on Illumina Hiseq X Ten platform	2371458037	1	Dendroctonus valens	77173	SRX12486168.PFspades_2	3154	33.560726	LC219518.1.1726	Eukaryota;Amorphea;Obazoa;Opisthokonta;Holozoa;Choanozoa;Metazoa;Animalia;BCP clade;Bilateria;Protostomia;Ecdysozoa;Nematozoa;Nematoda;Chromadorea;Tylenchida;Contortylenchus sp. Karuizawa	96.8	1728	-1
SRX12486168	paired-end Illumina sequence libraries which insert size was 350 bp were sequenced on Illumina Hiseq X Ten platform	2371458037	1	Dendroctonus valens	77173	SRX12486168.PFspades_3	140	1.877524	JQ000060.1.1761	Eukaryota;Amorphea;Obazoa;Opisthokonta;Holozoa;Choanozoa;Metazoa;Animalia;BCP clade;Bilateria;Protostomia;Ecdysozoa;Arthropoda;Chelicerata;Arachnida;Acari;Sellea sp. AD658	97.5	1523	-1
SRX12486167	paired-end Illumina sequence libraries which insert size was 350 bp were sequenced on Illumina Hiseq X Ten platform	1852941117	1	Dendroctonus valens	77173	SRX12486167.PFspades_1	63593	509.8458	GAFX01007077.1132.3043	Eukaryota;Amorphea;Obazoa;Opisthokonta;Holozoa;Choanozoa;Metazoa;Animalia;BCP clade;Bilateria;Protostomia;Ecdysozoa;Arthropoda;Hexapoda;Insecta;Pterygota;Neoptera;Coleoptera;Dendroctonus ponderosae (mountain pine beetle)	99.7	1912	-1
SRX12486167	paired-end Illumina sequence libraries which insert size was 350 bp were sequenced on Illumina Hiseq X Ten platform	1852941117	1	Dendroctonus valens	77173	SRX12486167.PFspades_2	5339	59.499386	LC219518.1.1726	Eukaryota;Amorphea;Obazoa;Opisthokonta;Holozoa;Choanozoa;Metazoa;Animalia;BCP clade;Bilateria;Protostomia;Ecdysozoa;Nematozoa;Nematoda;Chromadorea;Tylenchida;Contortylenchus sp. Karuizawa	96.8	1728	-1
SRX12486166	paired-end Illumina sequence libraries which insert size was 350 bp were sequenced on Illumina Hiseq X Ten platform	2717347381	1	Dendroctonus valens	77173	SRX12486166.PFspades_1	97358	770.60429	GAFX01007077.1132.3043	Eukaryota;Amorphea;Obazoa;Opisthokonta;Holozoa;Choanozoa;Metazoa;Animalia;BCP clade;Bilateria;Protostomia;Ecdysozoa;Arthropoda;Hexapoda;Insecta;Pterygota;Neoptera;Coleoptera;Dendroctonus ponderosae (mountain pine beetle)	99.7	1912	-1
SRX12486166	paired-end Illumina sequence libraries which insert size was 350 bp were sequenced on Illumina Hiseq X Ten platform	2717347381	1	Dendroctonus valens	77173	SRX12486166.PFspades_2	4518	49.245855	LC219518.1.1726	Eukaryota;Amorphea;Obazoa;Opisthokonta;Holozoa;Choanozoa;Metazoa;Animalia;BCP clade;Bilateria;Protostomia;Ecdysozoa;Nematozoa;Nematoda;Chromadorea;Tylenchida;Contortylenchus sp. Karuizawa	96.8	1728	-1
SRX12486166	paired-end Illumina sequence libraries which insert size was 350 bp were sequenced on Illumina Hiseq X Ten platform	2717347381	1	Dendroctonus valens	77173	SRX12486166.PFspades_4	226	3.161797	AB368529.1.1699	Eukaryota;Amorphea;Obazoa;Opisthokonta;Holozoa;Choanozoa;Metazoa;Animalia;BCP clade;Bilateria;Protostomia;Ecdysozoa;Nematozoa;Nematoda;Chromadorea;Tylenchida;Bursaphelenchus;Bursaphelenchus rufipennis	99.6	1699	-1
SRX12486166	paired-end Illumina sequence libraries which insert size was 350 bp were sequenced on Illumina Hiseq X Ten platform	2717347381	1	Dendroctonus valens	77173	SRX12486166.PFspades_3	173	2.086823	JQ000060.1.1761	Eukaryota;Amorphea;Obazoa;Opisthokonta;Holozoa;Choanozoa;Metazoa;Animalia;BCP clade;Bilateria;Protostomia;Ecdysozoa;Arthropoda;Chelicerata;Arachnida;Acari;Sellea sp. AD658	97.6	1763	-1
SRX12486165	paired-end Illumina sequence libraries which insert size was 350 bp were sequenced on Illumina Hiseq X Ten platform	2472215694	1	Dendroctonus valens	77173	NA	NA	NA	NA	NA	NA	NA	NA
SRX12486164	paired-end Illumina sequence libraries which insert size was 350 bp were sequenced on Illumina Hiseq X Ten platform	2454292339	1	Dendroctonus valens	77173	SRX12486164.PFspades_1	34563	333.076451	GAFX01007077.1132.3043	Eukaryota;Amorphea;Obazoa;Opisthokonta;Holozoa;Choanozoa;Metazoa;Animalia;BCP clade;Bilateria;Protostomia;Ecdysozoa;Arthropoda;Hexapoda;Insecta;Pterygota;Neoptera;Coleoptera;Dendroctonus ponderosae (mountain pine beetle)	99.7	1912	-1
SRX12486164	paired-end Illumina sequence libraries which insert size was 350 bp were sequenced on Illumina Hiseq X Ten platform	2454292339	1	Dendroctonus valens	77173	SRX12486164.PFspades_2	9040	96.003564	LC219518.1.1726	Eukaryota;Amorphea;Obazoa;Opisthokonta;Holozoa;Choanozoa;Metazoa;Animalia;BCP clade;Bilateria;Protostomia;Ecdysozoa;Nematozoa;Nematoda;Chromadorea;Tylenchida;Contortylenchus sp. Karuizawa	96.8	1728	-1
SRX12486164	paired-end Illumina sequence libraries which insert size was 350 bp were sequenced on Illumina Hiseq X Ten platform	2454292339	1	Dendroctonus valens	77173	SRX12486164.PFspades_4	1053	12.671695	AB368529.1.1699	Eukaryota;Amorphea;Obazoa;Opisthokonta;Holozoa;Choanozoa;Metazoa;Animalia;BCP clade;Bilateria;Protostomia;Ecdysozoa;Nematozoa;Nematoda;Chromadorea;Tylenchida;Bursaphelenchus;Bursaphelenchus rufipennis	99.7	1699	-1
SRX12486164	paired-end Illumina sequence libraries which insert size was 350 bp were sequenced on Illumina Hiseq X Ten platform	2454292339	1	Dendroctonus valens	77173	SRX12486164.PFspades_3	758	9.056266	EU011713.1.1721	Eukaryota;Amorphea;Obazoa;Opisthokonta;Nucletmycea;Fungi;Dikarya;Ascomycota;Saccharomycotina;Saccharomycetes;Saccharomycetales;Pichiaceae;Ogataea-Candida clade;[Candida] piceae	99.9	1722	-1
SRX12486163	paired-end Illumina sequence libraries which insert size was 350 bp were sequenced on Illumina Hiseq X Ten platform	2342505303	1	Dendroctonus valens	77173	SRX12486163.PFspades_1	1492	17.82603	AB368529.1.1699	Eukaryota;Amorphea;Obazoa;Opisthokonta;Holozoa;Choanozoa;Metazoa;Animalia;BCP clade;Bilateria;Protostomia;Ecdysozoa;Nematozoa;Nematoda;Chromadorea;Tylenchida;Bursaphelenchus;Bursaphelenchus rufipennis	99.7	1699	-1
SRX12486162	paired-end Illumina sequence libraries which insert size was 350 bp were sequenced on Illumina Hiseq X Ten platform	2695758833	1	Dendroctonus valens	77173	SRX12486162.PFspades_1	105620	900.200684	GAFX01007077.1132.3043	Eukaryota;Amorphea;Obazoa;Opisthokonta;Holozoa;Choanozoa;Metazoa;Animalia;BCP clade;Bilateria;Protostomia;Ecdysozoa;Arthropoda;Hexapoda;Insecta;Pterygota;Neoptera;Coleoptera;Dendroctonus ponderosae (mountain pine beetle)	99.7	1912	-1
SRX12486161	paired-end Illumina sequence libraries which insert size was 350 bp were sequenced on Illumina Hiseq X Ten platform	2858832169	1	Dendroctonus valens	77173	SRX12486161.PFspades_1	68897	629.326079	GAFX01007077.1132.3043	Eukaryota;Amorphea;Obazoa;Opisthokonta;Holozoa;Choanozoa;Metazoa;Animalia;BCP clade;Bilateria;Protostomia;Ecdysozoa;Arthropoda;Hexapoda;Insecta;Pterygota;Neoptera;Coleoptera;Dendroctonus ponderosae (mountain pine beetle)	99.7	1912	-1
SRX12486161	paired-end Illumina sequence libraries which insert size was 350 bp were sequenced on Illumina Hiseq X Ten platform	2858832169	1	Dendroctonus valens	77173	SRX12486161.PFspades_3	126	2.368893	JQ000060.1.1761	Eukaryota;Amorphea;Obazoa;Opisthokonta;Holozoa;Choanozoa;Metazoa;Animalia;BCP clade;Bilateria;Protostomia;Ecdysozoa;Arthropoda;Chelicerata;Arachnida;Acari;Sellea sp. AD658	97.2	1208	-1
SRX12486161	paired-end Illumina sequence libraries which insert size was 350 bp were sequenced on Illumina Hiseq X Ten platform	2858832169	1	Dendroctonus valens	77173	SRX12486161.PFspades_2	109	1.579968	AB013545.1.1744	Eukaryota;Amorphea;Obazoa;Opisthokonta;Nucletmycea;Fungi;Dikarya;Ascomycota;Saccharomycotina;Saccharomycetes;Saccharomycetales;Metschnikowiaceae;Clavispora-Candida clade;[Candida] oregonensis	99.4	1739	-1
SRX12486160	paired-end Illumina sequence libraries which insert size was 350 bp were sequenced on Illumina Hiseq X Ten platform	2518707728	1	Dendroctonus valens	77173	SRX12486160.PFspades_1	91131	776.057932	GAFX01007077.1132.3043	Eukaryota;Amorphea;Obazoa;Opisthokonta;Holozoa;Choanozoa;Metazoa;Animalia;BCP clade;Bilateria;Protostomia;Ecdysozoa;Arthropoda;Hexapoda;Insecta;Pterygota;Neoptera;Coleoptera;Dendroctonus ponderosae (mountain pine beetle)	99.7	1912	-1
SRX12486160	paired-end Illumina sequence libraries which insert size was 350 bp were sequenced on Illumina Hiseq X Ten platform	2518707728	1	Dendroctonus valens	77173	SRX12486160.PFspades_2	209	2.526794	AB368529.1.1699	Eukaryota;Amorphea;Obazoa;Opisthokonta;Holozoa;Choanozoa;Metazoa;Animalia;BCP clade;Bilateria;Protostomia;Ecdysozoa;Nematozoa;Nematoda;Chromadorea;Tylenchida;Bursaphelenchus;Bursaphelenchus rufipennis	99.5	1699	-1
SRX12486160	paired-end Illumina sequence libraries which insert size was 350 bp were sequenced on Illumina Hiseq X Ten platform	2518707728	1	Dendroctonus valens	77173	SRX12486160.PFspades_3	71	1.463713	EU011713.1.1721	Eukaryota;Amorphea;Obazoa;Opisthokonta;Nucletmycea;Fungi;Dikarya;Ascomycota;Saccharomycotina;Saccharomycetes;Saccharomycetales;Pichiaceae;Ogataea-Candida clade;[Candida] piceae	99.8	1145	-1
SRX12486158	paired-end Illumina sequence libraries which insert size was 350 bp were sequenced on Illumina Hiseq X Ten platform	2835819251	1	Dendroctonus valens	77173	SRX12486158.PFspades_3	55183	929.027803	GAFX01007077.1132.3043	Eukaryota;Amorphea;Obazoa;Opisthokonta;Holozoa;Choanozoa;Metazoa;Animalia;BCP clade;Bilateria;Protostomia;Ecdysozoa;Arthropoda;Hexapoda;Insecta;Pterygota;Neoptera;Coleoptera;Dendroctonus ponderosae (mountain pine beetle)	99.6	1143	-1
SRX12486158	paired-end Illumina sequence libraries which insert size was 350 bp were sequenced on Illumina Hiseq X Ten platform	2835819251	1	Dendroctonus valens	77173	SRX12486158.PFspades_1	639	7.420921	LC219518.1.1726	Eukaryota;Amorphea;Obazoa;Opisthokonta;Holozoa;Choanozoa;Metazoa;Animalia;BCP clade;Bilateria;Protostomia;Ecdysozoa;Nematozoa;Nematoda;Chromadorea;Tylenchida;Contortylenchus sp. Karuizawa	96.8	1728	-1
SRX12486158	paired-end Illumina sequence libraries which insert size was 350 bp were sequenced on Illumina Hiseq X Ten platform	2835819251	1	Dendroctonus valens	77173	SRX12486158.PFspades_2	323	5.085	EU011713.1.1721	Eukaryota;Amorphea;Obazoa;Opisthokonta;Nucletmycea;Fungi;Dikarya;Ascomycota;Saccharomycotina;Saccharomycetes;Saccharomycetales;Pichiaceae;Ogataea-Candida clade;[Candida] piceae	99.9	1284	-1
SRX12486157	paired-end Illumina sequence libraries which insert size was 350 bp were sequenced on Illumina Hiseq X Ten platform	2409742807	1	Dendroctonus valens	77173	SRX12486157.PFspades_3	90742	841.075888	GAFX01007077.1132.3043	Eukaryota;Amorphea;Obazoa;Opisthokonta;Holozoa;Choanozoa;Metazoa;Animalia;BCP clade;Bilateria;Protostomia;Ecdysozoa;Arthropoda;Hexapoda;Insecta;Pterygota;Neoptera;Coleoptera;Dendroctonus ponderosae (mountain pine beetle)	99.6	1828	-1
SRX12486157	paired-end Illumina sequence libraries which insert size was 350 bp were sequenced on Illumina Hiseq X Ten platform	2409742807	1	Dendroctonus valens	77173	SRX12486157.PFspades_2	148	1.922133	HE574674.1.1767	Eukaryota;Amorphea;Obazoa;Opisthokonta;Nucletmycea;Fungi;Dikarya;Ascomycota;Saccharomycotina;Saccharomycetes;Saccharomycetales;Phaffomycetaceae;Cyberlindnera-Candida clade;[Candida] adriatica	96.8	1768	-1
SRX12486157	paired-end Illumina sequence libraries which insert size was 350 bp were sequenced on Illumina Hiseq X Ten platform	2409742807	1	Dendroctonus valens	77173	SRX12486157.PFspades_1	111	1.545723	GFLL01048585.964.2766	Eukaryota;Archaeplastida;Chloroplastida;Charophyta;Phragmoplastophyta;Streptophyta;Embryophyta;Tracheophyta;Spermatophyta;Pinophyta;Pinales;Pinus;Pinus albicaulis	99.5	1803	-1
SRX12486157	paired-end Illumina sequence libraries which insert size was 350 bp were sequenced on Illumina Hiseq X Ten platform	2409742807	1	Dendroctonus valens	77173	SRX12486157.PFspades_4	70	1.059364	LC219518.1.1726	Eukaryota;Amorphea;Obazoa;Opisthokonta;Holozoa;Choanozoa;Metazoa;Animalia;BCP clade;Bilateria;Protostomia;Ecdysozoa;Nematozoa;Nematoda;Chromadorea;Tylenchida;Contortylenchus sp. Karuizawa	96.7	1697	-1
SRX12486156	paired-end Illumina sequence libraries which insert size was 350 bp were sequenced on Illumina Hiseq X Ten platform	2276758134	1	Dendroctonus valens	77173	SRX12486156.PFspades_1	89	1.287493	EF550466.1.1667	Eukaryota;Amorphea;Obazoa;Opisthokonta;Nucletmycea;Fungi;Dikarya;Ascomycota;Saccharomycotina;Saccharomycetes;Saccharomycetales;Phaffomycetaceae;Cyberlindnera-Candida clade;Cyberlindnera americana	96.6	1667	-1
SRX12486155	paired-end Illumina sequence libraries which insert size was 350 bp were sequenced on Illumina Hiseq X Ten platform	2194531564	1	Dendroctonus valens	77173	SRX12486155.PFspades_1	55924	485.140747	GAFX01007077.1132.3043	Eukaryota;Amorphea;Obazoa;Opisthokonta;Holozoa;Choanozoa;Metazoa;Animalia;BCP clade;Bilateria;Protostomia;Ecdysozoa;Arthropoda;Hexapoda;Insecta;Pterygota;Neoptera;Coleoptera;Dendroctonus ponderosae (mountain pine beetle)	99.7	1912	-1
SRX12486155	paired-end Illumina sequence libraries which insert size was 350 bp were sequenced on Illumina Hiseq X Ten platform	2194531564	1	Dendroctonus valens	77173	SRX12486155.PFspades_2	114	1.95021	EU011713.1.1721	Eukaryota;Amorphea;Obazoa;Opisthokonta;Nucletmycea;Fungi;Dikarya;Ascomycota;Saccharomycotina;Saccharomycetes;Saccharomycetales;Pichiaceae;Ogataea-Candida clade;[Candida] piceae	98.9	1522	-1
SRX12486154	paired-end Illumina sequence libraries which insert size was 350 bp were sequenced on Illumina Hiseq X Ten platform	2175144939	1	Dendroctonus valens	77173	SRX12486154.PFspades_2	50437	674.803228	GAFX01007077.1132.3043	Eukaryota;Amorphea;Obazoa;Opisthokonta;Holozoa;Choanozoa;Metazoa;Animalia;BCP clade;Bilateria;Protostomia;Ecdysozoa;Arthropoda;Hexapoda;Insecta;Pterygota;Neoptera;Coleoptera;Dendroctonus ponderosae (mountain pine beetle)	99.6	1398	-1
SRX12486154	paired-end Illumina sequence libraries which insert size was 350 bp were sequenced on Illumina Hiseq X Ten platform	2175144939	1	Dendroctonus valens	77173	SRX12486154.PFspades_1	1147	12.827034	LC219518.1.1726	Eukaryota;Amorphea;Obazoa;Opisthokonta;Holozoa;Choanozoa;Metazoa;Animalia;BCP clade;Bilateria;Protostomia;Ecdysozoa;Nematozoa;Nematoda;Chromadorea;Tylenchida;Contortylenchus sp. Karuizawa	96.8	1728	-1
SRX12486153	paired-end Illumina sequence libraries which insert size was 350 bp were sequenced on Illumina Hiseq X Ten platform	2501963082	1	Dendroctonus valens	77173	SRX12486153.PFspades_1	66	1.052835	GFLL01048585.964.2766	Eukaryota;Archaeplastida;Chloroplastida;Charophyta;Phragmoplastophyta;Streptophyta;Embryophyta;Tracheophyta;Spermatophyta;Pinophyta;Pinales;Pinus;Pinus albicaulis	99.3	1565	-1
SRX12486152	paired-end Illumina sequence libraries which insert size was 350 bp were sequenced on Illumina Hiseq X Ten platform	2605629366	1	Dendroctonus valens	77173	SRX12486152.PFspades_1	78410	662.567376	GAFX01007077.1132.3043	Eukaryota;Amorphea;Obazoa;Opisthokonta;Holozoa;Choanozoa;Metazoa;Animalia;BCP clade;Bilateria;Protostomia;Ecdysozoa;Arthropoda;Hexapoda;Insecta;Pterygota;Neoptera;Coleoptera;Dendroctonus ponderosae (mountain pine beetle)	99.7	1912	-1
SRX12486152	paired-end Illumina sequence libraries which insert size was 350 bp were sequenced on Illumina Hiseq X Ten platform	2605629366	1	Dendroctonus valens	77173	SRX12486152.PFspades_2	4711	52.10104	LC219518.1.1726	Eukaryota;Amorphea;Obazoa;Opisthokonta;Holozoa;Choanozoa;Metazoa;Animalia;BCP clade;Bilateria;Protostomia;Ecdysozoa;Nematozoa;Nematoda;Chromadorea;Tylenchida;Contortylenchus sp. Karuizawa	96.8	1728	-1
SRX12486151	paired-end Illumina sequence libraries which insert size was 350 bp were sequenced on Illumina Hiseq X Ten platform	2297250956	1	Dendroctonus valens	77173	SRX12486151.PFspades_1	63202	545.651289	GAFX01007077.1132.3043	Eukaryota;Amorphea;Obazoa;Opisthokonta;Holozoa;Choanozoa;Metazoa;Animalia;BCP clade;Bilateria;Protostomia;Ecdysozoa;Arthropoda;Hexapoda;Insecta;Pterygota;Neoptera;Coleoptera;Dendroctonus ponderosae (mountain pine beetle)	99.7	1912	-1
SRX12486151	paired-end Illumina sequence libraries which insert size was 350 bp were sequenced on Illumina Hiseq X Ten platform	2297250956	1	Dendroctonus valens	77173	SRX12486151.PFspades_3	145	1.97411	LC219518.1.1726	Eukaryota;Amorphea;Obazoa;Opisthokonta;Holozoa;Choanozoa;Metazoa;Animalia;BCP clade;Bilateria;Protostomia;Ecdysozoa;Nematozoa;Nematoda;Chromadorea;Tylenchida;Contortylenchus sp. Karuizawa	96.8	1728	-1
SRX12486151	paired-end Illumina sequence libraries which insert size was 350 bp were sequenced on Illumina Hiseq X Ten platform	2297250956	1	Dendroctonus valens	77173	SRX12486151.PFspades_2	140	1.757679	EU011713.1.1721	Eukaryota;Amorphea;Obazoa;Opisthokonta;Nucletmycea;Fungi;Dikarya;Ascomycota;Saccharomycotina;Saccharomycetes;Saccharomycetales;Pichiaceae;Ogataea-Candida clade;[Candida] piceae	98.9	1722	-1
SRX12486150	paired-end Illumina sequence libraries which insert size was 350 bp were sequenced on Illumina Hiseq X Ten platform	2470619460	1	Dendroctonus valens	77173	SRX12486150.PFspades_1	40995	397.327834	GAFX01007077.1132.3043	Eukaryota;Amorphea;Obazoa;Opisthokonta;Holozoa;Choanozoa;Metazoa;Animalia;BCP clade;Bilateria;Protostomia;Ecdysozoa;Arthropoda;Hexapoda;Insecta;Pterygota;Neoptera;Coleoptera;Dendroctonus ponderosae (mountain pine beetle)	99.7	1912	-1
SRX12486150	paired-end Illumina sequence libraries which insert size was 350 bp were sequenced on Illumina Hiseq X Ten platform	2470619460	1	Dendroctonus valens	77173	SRX12486150.PFspades_2	1055	12.081911	LC219518.1.1726	Eukaryota;Amorphea;Obazoa;Opisthokonta;Holozoa;Choanozoa;Metazoa;Animalia;BCP clade;Bilateria;Protostomia;Ecdysozoa;Nematozoa;Nematoda;Chromadorea;Tylenchida;Contortylenchus sp. Karuizawa	96.8	1728	-1
SRX12486149	paired-end Illumina sequence libraries which insert size was 350 bp were sequenced on Illumina Hiseq X Ten platform	2399973818	1	Dendroctonus valens	77173	SRX12486149.PFspades_1	43834	420.622533	GAFX01007077.1132.3043	Eukaryota;Amorphea;Obazoa;Opisthokonta;Holozoa;Choanozoa;Metazoa;Animalia;BCP clade;Bilateria;Protostomia;Ecdysozoa;Arthropoda;Hexapoda;Insecta;Pterygota;Neoptera;Coleoptera;Dendroctonus ponderosae (mountain pine beetle)	99.7	1912	-1
SRX12486149	paired-end Illumina sequence libraries which insert size was 350 bp were sequenced on Illumina Hiseq X Ten platform	2399973818	1	Dendroctonus valens	77173	SRX12486149.PFspades_2	401	4.961521	AB368529.1.1699	Eukaryota;Amorphea;Obazoa;Opisthokonta;Holozoa;Choanozoa;Metazoa;Animalia;BCP clade;Bilateria;Protostomia;Ecdysozoa;Nematozoa;Nematoda;Chromadorea;Tylenchida;Bursaphelenchus;Bursaphelenchus rufipennis	99.7	1699	-1
SRX12486149	paired-end Illumina sequence libraries which insert size was 350 bp were sequenced on Illumina Hiseq X Ten platform	2399973818	1	Dendroctonus valens	77173	SRX12486149.PFspades_3	87	1.6628	JQ000060.1.1761	Eukaryota;Amorphea;Obazoa;Opisthokonta;Holozoa;Choanozoa;Metazoa;Animalia;BCP clade;Bilateria;Protostomia;Ecdysozoa;Arthropoda;Chelicerata;Arachnida;Acari;Sellea sp. AD658	97.2	1273	-1
SRX12486147	paired-end Illumina sequence libraries which insert size was 350 bp were sequenced on Illumina Hiseq X Ten platform	2275057322	1	Dendroctonus valens	77173	SRX12486147.PFspades_1	57650	546.693094	GAFX01007077.1132.3043	Eukaryota;Amorphea;Obazoa;Opisthokonta;Holozoa;Choanozoa;Metazoa;Animalia;BCP clade;Bilateria;Protostomia;Ecdysozoa;Arthropoda;Hexapoda;Insecta;Pterygota;Neoptera;Coleoptera;Dendroctonus ponderosae (mountain pine beetle)	99.7	1912	-1
SRX12486147	paired-end Illumina sequence libraries which insert size was 350 bp were sequenced on Illumina Hiseq X Ten platform	2275057322	1	Dendroctonus valens	77173	SRX12486147.PFspades_2	259	3.896335	CP002433.3951563.3953092	Bacteria;Proteobacteria;Gammaproteobacteria;Enterobacterales;Erwiniaceae;Pantoea;Pantoea sp. At-9b	97.8	1522	-1
SRX12486146	paired-end Illumina sequence libraries which insert size was 350 bp were sequenced on Illumina Hiseq X Ten platform	2303799343	1	Dendroctonus valens	77173	SRX12486146.PFspades_1	36824	362.285294	GAFX01007077.1132.3043	Eukaryota;Amorphea;Obazoa;Opisthokonta;Holozoa;Choanozoa;Metazoa;Animalia;BCP clade;Bilateria;Protostomia;Ecdysozoa;Arthropoda;Hexapoda;Insecta;Pterygota;Neoptera;Coleoptera;Dendroctonus ponderosae (mountain pine beetle)	99.7	1912	-1
SRX12486146	paired-end Illumina sequence libraries which insert size was 350 bp were sequenced on Illumina Hiseq X Ten platform	2303799343	1	Dendroctonus valens	77173	SRX12486146.PFspades_2	316	3.865701	CP023269.118781.120327	Bacteria;Proteobacteria;Gammaproteobacteria;Pseudomonadales;Pseudomonadaceae;Pseudomonas;Pseudomonas sp. MYb193	99.9	1512	-1
SRX12486145	paired-end Illumina sequence libraries which insert size was 350 bp were sequenced on Illumina Hiseq X Ten platform	2531654443	1	Dendroctonus valens	77173	SRX12486145.PFspades_1	42485	407.073118	GAFX01007077.1132.3043	Eukaryota;Amorphea;Obazoa;Opisthokonta;Holozoa;Choanozoa;Metazoa;Animalia;BCP clade;Bilateria;Protostomia;Ecdysozoa;Arthropoda;Hexapoda;Insecta;Pterygota;Neoptera;Coleoptera;Dendroctonus ponderosae (mountain pine beetle)	99.7	1912	-1
SRX12486145	paired-end Illumina sequence libraries which insert size was 350 bp were sequenced on Illumina Hiseq X Ten platform	2531654443	1	Dendroctonus valens	77173	SRX12486145.PFspades_2	155	2.172163	CP019062.3817113.3818663	Bacteria;Proteobacteria;Gammaproteobacteria;Enterobacterales;Yersiniaceae;Rahnella1;Rahnella sp. ERMR1:05	99.1	1523	-1
SRX12486144	paired-end Illumina sequence libraries which insert size was 350 bp were sequenced on Illumina Hiseq X Ten platform	2336409714	1	Dendroctonus valens	77173	SRX12486144.PFspades_1	147	2.179114	EU011713.1.1721	Eukaryota;Amorphea;Obazoa;Opisthokonta;Nucletmycea;Fungi;Dikarya;Ascomycota;Saccharomycotina;Saccharomycetes;Saccharomycetales;Pichiaceae;Ogataea-Candida clade;[Candida] piceae	97.8	1524	-1
SRX12486143	paired-end Illumina sequence libraries which insert size was 350 bp were sequenced on Illumina Hiseq X Ten platform	2854705069	1	Dendroctonus valens	77173	SRX12486143.PFspades_1	3688	39.648855	LC219518.1.1726	Eukaryota;Amorphea;Obazoa;Opisthokonta;Holozoa;Choanozoa;Metazoa;Animalia;BCP clade;Bilateria;Protostomia;Ecdysozoa;Nematozoa;Nematoda;Chromadorea;Tylenchida;Contortylenchus sp. Karuizawa	96.8	1728	-1
SRX12486142	paired-end Illumina sequence libraries which insert size was 350 bp were sequenced on Illumina Hiseq X Ten platform	2370869549	1	Dendroctonus valens	77173	SRX12486142.PFspades_1	84409	721.896412	GAFX01007077.1132.3043	Eukaryota;Amorphea;Obazoa;Opisthokonta;Holozoa;Choanozoa;Metazoa;Animalia;BCP clade;Bilateria;Protostomia;Ecdysozoa;Arthropoda;Hexapoda;Insecta;Pterygota;Neoptera;Coleoptera;Dendroctonus ponderosae (mountain pine beetle)	99.7	1912	-1
SRX12486142	paired-end Illumina sequence libraries which insert size was 350 bp were sequenced on Illumina Hiseq X Ten platform	2370869549	1	Dendroctonus valens	77173	SRX12486142.PFspades_2	653	7.8	LC219518.1.1726	Eukaryota;Amorphea;Obazoa;Opisthokonta;Holozoa;Choanozoa;Metazoa;Animalia;BCP clade;Bilateria;Protostomia;Ecdysozoa;Nematozoa;Nematoda;Chromadorea;Tylenchida;Contortylenchus sp. Karuizawa	96.8	1728	-1
SRX12486142	paired-end Illumina sequence libraries which insert size was 350 bp were sequenced on Illumina Hiseq X Ten platform	2370869549	1	Dendroctonus valens	77173	SRX12486142.PFspades_3	496	6.306519	AF036643.1.1744	Eukaryota;Amorphea;Obazoa;Opisthokonta;Holozoa;Choanozoa;Metazoa;Animalia;BCP clade;Bilateria;Protostomia;Ecdysozoa;Nematozoa;Nematoda;Chromadorea;Diplogasterida;Pristionchus lheritieri	97.9	1744	-1
SRX12486142	paired-end Illumina sequence libraries which insert size was 350 bp were sequenced on Illumina Hiseq X Ten platform	2370869549	1	Dendroctonus valens	77173	SRX12486142.PFspades_4	328	4.478284	CP019062.4634337.4635887	Bacteria;Proteobacteria;Gammaproteobacteria;Enterobacterales;Yersiniaceae;Rahnella1;Rahnella sp. ERMR1:05	99.1	1523	-1
SRX12486141	paired-end Illumina sequence libraries which insert size was 350 bp were sequenced on Illumina Hiseq X Ten platform	2365464665	1	Dendroctonus valens	77173	SRX12486141.PFspades_1	51497	484.020028	GAFX01007077.1132.3043	Eukaryota;Amorphea;Obazoa;Opisthokonta;Holozoa;Choanozoa;Metazoa;Animalia;BCP clade;Bilateria;Protostomia;Ecdysozoa;Arthropoda;Hexapoda;Insecta;Pterygota;Neoptera;Coleoptera;Dendroctonus ponderosae (mountain pine beetle)	99.7	1912	-1
SRX12486141	paired-end Illumina sequence libraries which insert size was 350 bp were sequenced on Illumina Hiseq X Ten platform	2365464665	1	Dendroctonus valens	77173	SRX12486141.PFspades_2	1696	19.349451	KJ531044.1.1668	Eukaryota;Amorphea;Obazoa;Opisthokonta;Holozoa;Choanozoa;Metazoa;Animalia;BCP clade;Bilateria;Protostomia;Ecdysozoa;Nematozoa;Nematoda;Chromadorea;Diplogasterida;Micoletzkya sp. 19 VS-2014	99.8	1668	-1
SRX12486141	paired-end Illumina sequence libraries which insert size was 350 bp were sequenced on Illumina Hiseq X Ten platform	2365464665	1	Dendroctonus valens	77173	SRX12486141.PFspades_4	1088	12.721297	AB368529.1.1699	Eukaryota;Amorphea;Obazoa;Opisthokonta;Holozoa;Choanozoa;Metazoa;Animalia;BCP clade;Bilateria;Protostomia;Ecdysozoa;Nematozoa;Nematoda;Chromadorea;Tylenchida;Bursaphelenchus;Bursaphelenchus rufipennis	99.7	1699	-1
SRX12486141	paired-end Illumina sequence libraries which insert size was 350 bp were sequenced on Illumina Hiseq X Ten platform	2365464665	1	Dendroctonus valens	77173	SRX12486141.PFspades_3	900	10.263421	LC219518.1.1726	Eukaryota;Amorphea;Obazoa;Opisthokonta;Holozoa;Choanozoa;Metazoa;Animalia;BCP clade;Bilateria;Protostomia;Ecdysozoa;Nematozoa;Nematoda;Chromadorea;Tylenchida;Contortylenchus sp. Karuizawa	96.8	1728	-1
SRX12486141	paired-end Illumina sequence libraries which insert size was 350 bp were sequenced on Illumina Hiseq X Ten platform	2365464665	1	Dendroctonus valens	77173	SRX12486141.PFspades_5	282	4.007035	CP024958.461250.462801	Bacteria;Firmicutes;Bacilli;Lactobacillales;Streptococcaceae;Lactococcus;Lactococcus lactis	100	1528	-1
SRX12486140	paired-end Illumina sequence libraries which insert size was 350 bp were sequenced on Illumina Hiseq X Ten platform	1968502529	1	Dendroctonus valens	77173	SRX12486140.PFspades_1	43389	372.810571	GAFX01007077.1132.3043	Eukaryota;Amorphea;Obazoa;Opisthokonta;Holozoa;Choanozoa;Metazoa;Animalia;BCP clade;Bilateria;Protostomia;Ecdysozoa;Arthropoda;Hexapoda;Insecta;Pterygota;Neoptera;Coleoptera;Dendroctonus ponderosae (mountain pine beetle)	99.7	1912	-1
SRX12486140	paired-end Illumina sequence libraries which insert size was 350 bp were sequenced on Illumina Hiseq X Ten platform	1968502529	1	Dendroctonus valens	77173	SRX12486140.PFspades_2	4927	54.758842	LC219518.1.1726	Eukaryota;Amorphea;Obazoa;Opisthokonta;Holozoa;Choanozoa;Metazoa;Animalia;BCP clade;Bilateria;Protostomia;Ecdysozoa;Nematozoa;Nematoda;Chromadorea;Tylenchida;Contortylenchus sp. Karuizawa	96.8	1728	-1
SRX12486139	paired-end Illumina sequence libraries which insert size was 350 bp were sequenced on Illumina Hiseq X Ten platform	2194757957	1	Dendroctonus valens	77173	SRX12486139.PFspades_1	36524	354.080834	GAFX01007077.1132.3043	Eukaryota;Amorphea;Obazoa;Opisthokonta;Holozoa;Choanozoa;Metazoa;Animalia;BCP clade;Bilateria;Protostomia;Ecdysozoa;Arthropoda;Hexapoda;Insecta;Pterygota;Neoptera;Coleoptera;Dendroctonus ponderosae (mountain pine beetle)	99.7	1912	-1
SRX12486139	paired-end Illumina sequence libraries which insert size was 350 bp were sequenced on Illumina Hiseq X Ten platform	2194757957	1	Dendroctonus valens	77173	SRX12486139.PFspades_2	2042	21.927163	LC219518.1.1726	Eukaryota;Amorphea;Obazoa;Opisthokonta;Holozoa;Choanozoa;Metazoa;Animalia;BCP clade;Bilateria;Protostomia;Ecdysozoa;Nematozoa;Nematoda;Chromadorea;Tylenchida;Contortylenchus sp. Karuizawa	96.8	1728	-1
SRX12486139	paired-end Illumina sequence libraries which insert size was 350 bp were sequenced on Illumina Hiseq X Ten platform	2194757957	1	Dendroctonus valens	77173	SRX12486139.PFspades_3	115	1.460759	AB368529.1.1699	Eukaryota;Amorphea;Obazoa;Opisthokonta;Holozoa;Choanozoa;Metazoa;Animalia;BCP clade;Bilateria;Protostomia;Ecdysozoa;Nematozoa;Nematoda;Chromadorea;Tylenchida;Bursaphelenchus;Bursaphelenchus rufipennis	99.6	1699	-1
SRX12486138	paired-end Illumina sequence libraries which insert size was 350 bp were sequenced on Illumina Hiseq X Ten platform	1919194652	1	Dendroctonus valens	77173	SRX12486138.PFspades_1	64994	527.864419	GAFX01007077.1132.3043	Eukaryota;Amorphea;Obazoa;Opisthokonta;Holozoa;Choanozoa;Metazoa;Animalia;BCP clade;Bilateria;Protostomia;Ecdysozoa;Arthropoda;Hexapoda;Insecta;Pterygota;Neoptera;Coleoptera;Dendroctonus ponderosae (mountain pine beetle)	99.7	1912	-1
SRX12486138	paired-end Illumina sequence libraries which insert size was 350 bp were sequenced on Illumina Hiseq X Ten platform	1919194652	1	Dendroctonus valens	77173	SRX12486138.PFspades_2	1517	17.198301	LC219518.1.1726	Eukaryota;Amorphea;Obazoa;Opisthokonta;Holozoa;Choanozoa;Metazoa;Animalia;BCP clade;Bilateria;Protostomia;Ecdysozoa;Nematozoa;Nematoda;Chromadorea;Tylenchida;Contortylenchus sp. Karuizawa	96.8	1728	-1
SRX12486136	paired-end Illumina sequence libraries which insert size was 350 bp were sequenced on Illumina Hiseq X Ten platform	2296320906	1	Dendroctonus valens	77173	SRX12486136.PFspades_1	83332	700.631615	GAFX01007077.1132.3043	Eukaryota;Amorphea;Obazoa;Opisthokonta;Holozoa;Choanozoa;Metazoa;Animalia;BCP clade;Bilateria;Protostomia;Ecdysozoa;Arthropoda;Hexapoda;Insecta;Pterygota;Neoptera;Coleoptera;Dendroctonus ponderosae (mountain pine beetle)	99.7	1912	-1
SRX12486136	paired-end Illumina sequence libraries which insert size was 350 bp were sequenced on Illumina Hiseq X Ten platform	2296320906	1	Dendroctonus valens	77173	SRX12486136.PFspades_2	3996	43.59074	LC219518.1.1726	Eukaryota;Amorphea;Obazoa;Opisthokonta;Holozoa;Choanozoa;Metazoa;Animalia;BCP clade;Bilateria;Protostomia;Ecdysozoa;Nematozoa;Nematoda;Chromadorea;Tylenchida;Contortylenchus sp. Karuizawa	96.8	1728	-1
SRX12486136	paired-end Illumina sequence libraries which insert size was 350 bp were sequenced on Illumina Hiseq X Ten platform	2296320906	1	Dendroctonus valens	77173	SRX12486136.PFspades_3	1037	12.456604	AB368529.1.1699	Eukaryota;Amorphea;Obazoa;Opisthokonta;Holozoa;Choanozoa;Metazoa;Animalia;BCP clade;Bilateria;Protostomia;Ecdysozoa;Nematozoa;Nematoda;Chromadorea;Tylenchida;Bursaphelenchus;Bursaphelenchus rufipennis	99.7	1699	-1
SRX12486135	paired-end Illumina sequence libraries which insert size was 350 bp were sequenced on Illumina Hiseq X Ten platform	2435079192	1	Dendroctonus valens	77173	SRX12486135.PFspades_1	67667	576.865489	GAFX01007077.1132.3043	Eukaryota;Amorphea;Obazoa;Opisthokonta;Holozoa;Choanozoa;Metazoa;Animalia;BCP clade;Bilateria;Protostomia;Ecdysozoa;Arthropoda;Hexapoda;Insecta;Pterygota;Neoptera;Coleoptera;Dendroctonus ponderosae (mountain pine beetle)	99.7	1912	-1
SRX12486135	paired-end Illumina sequence libraries which insert size was 350 bp were sequenced on Illumina Hiseq X Ten platform	2435079192	1	Dendroctonus valens	77173	SRX12486135.PFspades_2	2261	25.473069	LC219518.1.1726	Eukaryota;Amorphea;Obazoa;Opisthokonta;Holozoa;Choanozoa;Metazoa;Animalia;BCP clade;Bilateria;Protostomia;Ecdysozoa;Nematozoa;Nematoda;Chromadorea;Tylenchida;Contortylenchus sp. Karuizawa	96.8	1728	-1
SRX12486135	paired-end Illumina sequence libraries which insert size was 350 bp were sequenced on Illumina Hiseq X Ten platform	2435079192	1	Dendroctonus valens	77173	SRX12486135.PFspades_3	288	3.343416	JQ000060.1.1761	Eukaryota;Amorphea;Obazoa;Opisthokonta;Holozoa;Choanozoa;Metazoa;Animalia;BCP clade;Bilateria;Protostomia;Ecdysozoa;Arthropoda;Chelicerata;Arachnida;Acari;Sellea sp. AD658	97.6	1763	-1
SRX12486135	paired-end Illumina sequence libraries which insert size was 350 bp were sequenced on Illumina Hiseq X Ten platform	2435079192	1	Dendroctonus valens	77173	SRX12486135.PFspades_4	90	1.307741	FJ381691.1.1713	Eukaryota;Amorphea;Obazoa;Opisthokonta;Nucletmycea;Fungi;Dikarya;Ascomycota;Saccharomycotina;Saccharomycetes;Saccharomycetales;Phaffomycetaceae;Cyberlindnera-Candida clade;[Candida] mycetangii	96	1632	-1
SRX12486134	paired-end Illumina sequence libraries which insert size was 350 bp were sequenced on Illumina Hiseq X Ten platform	2038600869	1	Dendroctonus valens	77173	SRX12486134.PFspades_1	1275	14.320763	LC219518.1.1726	Eukaryota;Amorphea;Obazoa;Opisthokonta;Holozoa;Choanozoa;Metazoa;Animalia;BCP clade;Bilateria;Protostomia;Ecdysozoa;Nematozoa;Nematoda;Chromadorea;Tylenchida;Contortylenchus sp. Karuizawa	96.8	1728	-1
SRX12486134	paired-end Illumina sequence libraries which insert size was 350 bp were sequenced on Illumina Hiseq X Ten platform	2038600869	1	Dendroctonus valens	77173	SRX12486134.PFspades_2	102	1.374072	AB368529.1.1699	Eukaryota;Amorphea;Obazoa;Opisthokonta;Holozoa;Choanozoa;Metazoa;Animalia;BCP clade;Bilateria;Protostomia;Ecdysozoa;Nematozoa;Nematoda;Chromadorea;Tylenchida;Bursaphelenchus;Bursaphelenchus rufipennis	99.6	1699	-1
SRX12486133	paired-end Illumina sequence libraries which insert size was 350 bp were sequenced on Illumina Hiseq X Ten platform	2267264697	1	Dendroctonus valens	77173	SRX12486133.PFspades_1	94691	767.986186	GAFX01007077.1132.3043	Eukaryota;Amorphea;Obazoa;Opisthokonta;Holozoa;Choanozoa;Metazoa;Animalia;BCP clade;Bilateria;Protostomia;Ecdysozoa;Arthropoda;Hexapoda;Insecta;Pterygota;Neoptera;Coleoptera;Dendroctonus ponderosae (mountain pine beetle)	99.7	1912	-1
SRX12486133	paired-end Illumina sequence libraries which insert size was 350 bp were sequenced on Illumina Hiseq X Ten platform	2267264697	1	Dendroctonus valens	77173	SRX12486133.PFspades_2	827	9.686606	AB368529.1.1699	Eukaryota;Amorphea;Obazoa;Opisthokonta;Holozoa;Choanozoa;Metazoa;Animalia;BCP clade;Bilateria;Protostomia;Ecdysozoa;Nematozoa;Nematoda;Chromadorea;Tylenchida;Bursaphelenchus;Bursaphelenchus rufipennis	99.7	1699	-1
SRX12486133	paired-end Illumina sequence libraries which insert size was 350 bp were sequenced on Illumina Hiseq X Ten platform	2267264697	1	Dendroctonus valens	77173	SRX12486133.PFspades_3	167	2.02736	LC219518.1.1726	Eukaryota;Amorphea;Obazoa;Opisthokonta;Holozoa;Choanozoa;Metazoa;Animalia;BCP clade;Bilateria;Protostomia;Ecdysozoa;Nematozoa;Nematoda;Chromadorea;Tylenchida;Contortylenchus sp. Karuizawa	96.6	1728	-1
SRX12486133	paired-end Illumina sequence libraries which insert size was 350 bp were sequenced on Illumina Hiseq X Ten platform	2267264697	1	Dendroctonus valens	77173	SRX12486133.PFspades_4	160	1.925115	U43464.1.1751	Eukaryota;Amorphea;Obazoa;Opisthokonta;Nucletmycea;Fungi;Dikarya;Ascomycota;Pezizomycotina;Dothideomycetes;Pleosporales;Pleosporaceae;Alternaria;Clathrospora diplospora	99.7	1752	-1
SRX12486133	paired-end Illumina sequence libraries which insert size was 350 bp were sequenced on Illumina Hiseq X Ten platform	2267264697	1	Dendroctonus valens	77173	SRX12486133.PFspades_5	67	1.132225	AB013545.1.1744	Eukaryota;Amorphea;Obazoa;Opisthokonta;Nucletmycea;Fungi;Dikarya;Ascomycota;Saccharomycotina;Saccharomycetes;Saccharomycetales;Metschnikowiaceae;Clavispora-Candida clade;[Candida] oregonensis	94.6	1308	-1
SRX12486132	paired-end Illumina sequence libraries which insert size was 350 bp were sequenced on Illumina Hiseq X Ten platform	2413149945	1	Dendroctonus valens	77173	SRX12486132.PFspades_1	1220	14.536201	AB368529.1.1699	Eukaryota;Amorphea;Obazoa;Opisthokonta;Holozoa;Choanozoa;Metazoa;Animalia;BCP clade;Bilateria;Protostomia;Ecdysozoa;Nematozoa;Nematoda;Chromadorea;Tylenchida;Bursaphelenchus;Bursaphelenchus rufipennis	99.7	1699	-1
SRX12486132	paired-end Illumina sequence libraries which insert size was 350 bp were sequenced on Illumina Hiseq X Ten platform	2413149945	1	Dendroctonus valens	77173	SRX12486132.PFspades_2	324	3.701416	LC219518.1.1726	Eukaryota;Amorphea;Obazoa;Opisthokonta;Holozoa;Choanozoa;Metazoa;Animalia;BCP clade;Bilateria;Protostomia;Ecdysozoa;Nematozoa;Nematoda;Chromadorea;Tylenchida;Contortylenchus sp. Karuizawa	96.8	1728	-1
SRX12486131	paired-end Illumina sequence libraries which insert size was 350 bp were sequenced on Illumina Hiseq X Ten platform	2316275288	1	Dendroctonus valens	77173	SRX12486131.PFspades_1	64911	605.325524	GAFX01007077.1132.3043	Eukaryota;Amorphea;Obazoa;Opisthokonta;Holozoa;Choanozoa;Metazoa;Animalia;BCP clade;Bilateria;Protostomia;Ecdysozoa;Arthropoda;Hexapoda;Insecta;Pterygota;Neoptera;Coleoptera;Dendroctonus ponderosae (mountain pine beetle)	99.7	1912	-1
SRX12486131	paired-end Illumina sequence libraries which insert size was 350 bp were sequenced on Illumina Hiseq X Ten platform	2316275288	1	Dendroctonus valens	77173	SRX12486131.PFspades_2	3429	36.161365	LC219518.1.1726	Eukaryota;Amorphea;Obazoa;Opisthokonta;Holozoa;Choanozoa;Metazoa;Animalia;BCP clade;Bilateria;Protostomia;Ecdysozoa;Nematozoa;Nematoda;Chromadorea;Tylenchida;Contortylenchus sp. Karuizawa	96.8	1728	-1
SRX12486131	paired-end Illumina sequence libraries which insert size was 350 bp were sequenced on Illumina Hiseq X Ten platform	2316275288	1	Dendroctonus valens	77173	SRX12486131.PFspades_3	196	2.17381	GFLL01048585.964.2766	Eukaryota;Archaeplastida;Chloroplastida;Charophyta;Phragmoplastophyta;Streptophyta;Embryophyta;Tracheophyta;Spermatophyta;Pinophyta;Pinales;Pinus;Pinus albicaulis	99.1	1803	-1
SRX12486130	paired-end Illumina sequence libraries which insert size was 350 bp were sequenced on Illumina Hiseq X Ten platform	2452709009	1	Dendroctonus valens	77173	SRX12486130.PFspades_1	54227	502.715323	GAFX01007077.1132.3043	Eukaryota;Amorphea;Obazoa;Opisthokonta;Holozoa;Choanozoa;Metazoa;Animalia;BCP clade;Bilateria;Protostomia;Ecdysozoa;Arthropoda;Hexapoda;Insecta;Pterygota;Neoptera;Coleoptera;Dendroctonus ponderosae (mountain pine beetle)	99.7	1912	-1
SRX12486130	paired-end Illumina sequence libraries which insert size was 350 bp were sequenced on Illumina Hiseq X Ten platform	2452709009	1	Dendroctonus valens	77173	SRX12486130.PFspades_2	239	3.009765	LC219518.1.1726	Eukaryota;Amorphea;Obazoa;Opisthokonta;Holozoa;Choanozoa;Metazoa;Animalia;BCP clade;Bilateria;Protostomia;Ecdysozoa;Nematozoa;Nematoda;Chromadorea;Tylenchida;Contortylenchus sp. Karuizawa	96.8	1728	-1
SRX12486130	paired-end Illumina sequence libraries which insert size was 350 bp were sequenced on Illumina Hiseq X Ten platform	2452709009	1	Dendroctonus valens	77173	SRX12486130.PFspades_3	120	1.810948	AB368529.1.1699	Eukaryota;Amorphea;Obazoa;Opisthokonta;Holozoa;Choanozoa;Metazoa;Animalia;BCP clade;Bilateria;Protostomia;Ecdysozoa;Nematozoa;Nematoda;Chromadorea;Tylenchida;Bursaphelenchus;Bursaphelenchus rufipennis	98.1	1613	-1
SRX12486129	paired-end Illumina sequence libraries which insert size was 350 bp were sequenced on Illumina Hiseq X Ten platform	2307456313	1	Dendroctonus valens	77173	SRX12486129.PFspades_1	39560	379.406786	GAFX01007077.1132.3043	Eukaryota;Amorphea;Obazoa;Opisthokonta;Holozoa;Choanozoa;Metazoa;Animalia;BCP clade;Bilateria;Protostomia;Ecdysozoa;Arthropoda;Hexapoda;Insecta;Pterygota;Neoptera;Coleoptera;Dendroctonus ponderosae (mountain pine beetle)	99.7	1912	-1
SRX12486129	paired-end Illumina sequence libraries which insert size was 350 bp were sequenced on Illumina Hiseq X Ten platform	2307456313	1	Dendroctonus valens	77173	SRX12486129.PFspades_2	491	6.275783	AB368529.1.1699	Eukaryota;Amorphea;Obazoa;Opisthokonta;Holozoa;Choanozoa;Metazoa;Animalia;BCP clade;Bilateria;Protostomia;Ecdysozoa;Nematozoa;Nematoda;Chromadorea;Tylenchida;Bursaphelenchus;Bursaphelenchus rufipennis	99.7	1699	-1
SRX12486129	paired-end Illumina sequence libraries which insert size was 350 bp were sequenced on Illumina Hiseq X Ten platform	2307456313	1	Dendroctonus valens	77173	SRX12486129.PFspades_3	105	1.789362	LC219518.1.1726	Eukaryota;Amorphea;Obazoa;Opisthokonta;Holozoa;Choanozoa;Metazoa;Animalia;BCP clade;Bilateria;Protostomia;Ecdysozoa;Nematozoa;Nematoda;Chromadorea;Tylenchida;Contortylenchus sp. Karuizawa	96.4	1361	-1
SRX12486129	paired-end Illumina sequence libraries which insert size was 350 bp were sequenced on Illumina Hiseq X Ten platform	2307456313	1	Dendroctonus valens	77173	SRX12486129.PFspades_5	69	1.352415	GFLL01048585.964.2766	Eukaryota;Archaeplastida;Chloroplastida;Charophyta;Phragmoplastophyta;Streptophyta;Embryophyta;Tracheophyta;Spermatophyta;Pinophyta;Pinales;Pinus;Pinus albicaulis	98.4	1223	-1
SRX12486128	paired-end Illumina sequence libraries which insert size was 350 bp were sequenced on Illumina Hiseq X Ten platform	2438155728	1	Dendroctonus valens	77173	SRX12486128.PFspades_1	83479	741.156026	GAFX01007077.1132.3043	Eukaryota;Amorphea;Obazoa;Opisthokonta;Holozoa;Choanozoa;Metazoa;Animalia;BCP clade;Bilateria;Protostomia;Ecdysozoa;Arthropoda;Hexapoda;Insecta;Pterygota;Neoptera;Coleoptera;Dendroctonus ponderosae (mountain pine beetle)	99.7	1912	-1
SRX12486128	paired-end Illumina sequence libraries which insert size was 350 bp were sequenced on Illumina Hiseq X Ten platform	2438155728	1	Dendroctonus valens	77173	SRX12486128.PFspades_2	240	3.001842	AB368529.1.1699	Eukaryota;Amorphea;Obazoa;Opisthokonta;Holozoa;Choanozoa;Metazoa;Animalia;BCP clade;Bilateria;Protostomia;Ecdysozoa;Nematozoa;Nematoda;Chromadorea;Tylenchida;Bursaphelenchus;Bursaphelenchus rufipennis	99.7	1699	-1
SRX12486128	paired-end Illumina sequence libraries which insert size was 350 bp were sequenced on Illumina Hiseq X Ten platform	2438155728	1	Dendroctonus valens	77173	SRX12486128.PFspades_3	125	1.768427	LC219518.1.1726	Eukaryota;Amorphea;Obazoa;Opisthokonta;Holozoa;Choanozoa;Metazoa;Animalia;BCP clade;Bilateria;Protostomia;Ecdysozoa;Nematozoa;Nematoda;Chromadorea;Tylenchida;Contortylenchus sp. Karuizawa	96.5	1728	-1
SRX12486127	paired-end Illumina sequence libraries which insert size was 350 bp were sequenced on Illumina Hiseq X Ten platform	2617927207	1	Dendroctonus valens	77173	SRX12486127.PFspades_1	91378	772.664209	GAFX01007077.1132.3043	Eukaryota;Amorphea;Obazoa;Opisthokonta;Holozoa;Choanozoa;Metazoa;Animalia;BCP clade;Bilateria;Protostomia;Ecdysozoa;Arthropoda;Hexapoda;Insecta;Pterygota;Neoptera;Coleoptera;Dendroctonus ponderosae (mountain pine beetle)	99.7	1912	-1
SRX12486127	paired-end Illumina sequence libraries which insert size was 350 bp were sequenced on Illumina Hiseq X Ten platform	2617927207	1	Dendroctonus valens	77173	SRX12486127.PFspades_2	3062	33.646916	LC219518.1.1726	Eukaryota;Amorphea;Obazoa;Opisthokonta;Holozoa;Choanozoa;Metazoa;Animalia;BCP clade;Bilateria;Protostomia;Ecdysozoa;Nematozoa;Nematoda;Chromadorea;Tylenchida;Contortylenchus sp. Karuizawa	96.8	1728	-1
SRX12486127	paired-end Illumina sequence libraries which insert size was 350 bp were sequenced on Illumina Hiseq X Ten platform	2617927207	1	Dendroctonus valens	77173	SRX12486127.PFspades_3	78	1.464006	AB054571.1.1713	Eukaryota;Amorphea;Obazoa;Opisthokonta;Nucletmycea;Fungi;Dikarya;Ascomycota;Saccharomycotina;Saccharomycetes;Saccharomycetales;Phaffomycetaceae;Cyberlindnera-Candida clade;[Candida] maritima	99.3	1289	-1
SRX12486125	paired-end Illumina sequence libraries which insert size was 350 bp were sequenced on Illumina Hiseq X Ten platform	2019473661	1	Dendroctonus valens	77173	SRX12486125.PFspades_1	64328	601.058402	GAFX01007077.1132.3043	Eukaryota;Amorphea;Obazoa;Opisthokonta;Holozoa;Choanozoa;Metazoa;Animalia;BCP clade;Bilateria;Protostomia;Ecdysozoa;Arthropoda;Hexapoda;Insecta;Pterygota;Neoptera;Coleoptera;Dendroctonus ponderosae (mountain pine beetle)	99.7	1912	-1
SRX12486125	paired-end Illumina sequence libraries which insert size was 350 bp were sequenced on Illumina Hiseq X Ten platform	2019473661	1	Dendroctonus valens	77173	SRX12486125.PFspades_2	107	1.388083	EU011713.1.1721	Eukaryota;Amorphea;Obazoa;Opisthokonta;Nucletmycea;Fungi;Dikarya;Ascomycota;Saccharomycotina;Saccharomycetes;Saccharomycetales;Pichiaceae;Ogataea-Candida clade;[Candida] piceae	98.7	1722	-1
SRX12486124	paired-end Illumina sequence libraries which insert size was 350 bp were sequenced on Illumina Hiseq X Ten platform	2329949745	1	Dendroctonus valens	77173	SRX12486124.PFspades_1	1434	16.402141	LC219518.1.1726	Eukaryota;Amorphea;Obazoa;Opisthokonta;Holozoa;Choanozoa;Metazoa;Animalia;BCP clade;Bilateria;Protostomia;Ecdysozoa;Nematozoa;Nematoda;Chromadorea;Tylenchida;Contortylenchus sp. Karuizawa	96.8	1728	-1
SRX12486123	paired-end Illumina sequence libraries which insert size was 350 bp were sequenced on Illumina Hiseq X Ten platform	2151470015	1	Dendroctonus valens	77173	SRX12486123.PFspades_1	4357	47.033048	LC219518.1.1726	Eukaryota;Amorphea;Obazoa;Opisthokonta;Holozoa;Choanozoa;Metazoa;Animalia;BCP clade;Bilateria;Protostomia;Ecdysozoa;Nematozoa;Nematoda;Chromadorea;Tylenchida;Contortylenchus sp. Karuizawa	96.8	1728	-1
SRX12486123	paired-end Illumina sequence libraries which insert size was 350 bp were sequenced on Illumina Hiseq X Ten platform	2151470015	1	Dendroctonus valens	77173	SRX12486123.PFspades_2	147	1.768416	EU011713.1.1721	Eukaryota;Amorphea;Obazoa;Opisthokonta;Nucletmycea;Fungi;Dikarya;Ascomycota;Saccharomycotina;Saccharomycetes;Saccharomycetales;Pichiaceae;Ogataea-Candida clade;[Candida] piceae	99	1722	-1
SRX12486122	paired-end Illumina sequence libraries which insert size was 350 bp were sequenced on Illumina Hiseq X Ten platform	2157176089	1	Dendroctonus valens	77173	SRX12486122.PFspades_1	42702	417.475627	GAFX01007077.1132.3043	Eukaryota;Amorphea;Obazoa;Opisthokonta;Holozoa;Choanozoa;Metazoa;Animalia;BCP clade;Bilateria;Protostomia;Ecdysozoa;Arthropoda;Hexapoda;Insecta;Pterygota;Neoptera;Coleoptera;Dendroctonus ponderosae (mountain pine beetle)	99.7	1912	-1
SRX12486122	paired-end Illumina sequence libraries which insert size was 350 bp were sequenced on Illumina Hiseq X Ten platform	2157176089	1	Dendroctonus valens	77173	SRX12486122.PFspades_3	780	10.373632	FJ811868.1.1430	Bacteria;Proteobacteria;Gammaproteobacteria;Enterobacterales;Erwiniaceae;Erwinia;Erwinia sp. MP1AFX-GFJ	99.6	1430	-1
SRX12486122	paired-end Illumina sequence libraries which insert size was 350 bp were sequenced on Illumina Hiseq X Ten platform	2157176089	1	Dendroctonus valens	77173	SRX12486122.PFspades_2	209	2.43019	FJ381691.1.1713	Eukaryota;Amorphea;Obazoa;Opisthokonta;Nucletmycea;Fungi;Dikarya;Ascomycota;Saccharomycotina;Saccharomycetes;Saccharomycetales;Phaffomycetaceae;Cyberlindnera-Candida clade;[Candida] mycetangii	97.4	1705	-1
SRX12486121	paired-end Illumina sequence libraries which insert size was 350 bp were sequenced on Illumina Hiseq X Ten platform	2200823128	1	Dendroctonus valens	77173	SRX12486121.PFspades_1	62587	573.851751	GAFX01007077.1132.3043	Eukaryota;Amorphea;Obazoa;Opisthokonta;Holozoa;Choanozoa;Metazoa;Animalia;BCP clade;Bilateria;Protostomia;Ecdysozoa;Arthropoda;Hexapoda;Insecta;Pterygota;Neoptera;Coleoptera;Dendroctonus ponderosae (mountain pine beetle)	99.7	1912	-1
SRX12486121	paired-end Illumina sequence libraries which insert size was 350 bp were sequenced on Illumina Hiseq X Ten platform	2200823128	1	Dendroctonus valens	77173	SRX12486121.PFspades_2	421	4.887724	AB368529.1.1699	Eukaryota;Amorphea;Obazoa;Opisthokonta;Holozoa;Choanozoa;Metazoa;Animalia;BCP clade;Bilateria;Protostomia;Ecdysozoa;Nematozoa;Nematoda;Chromadorea;Tylenchida;Bursaphelenchus;Bursaphelenchus rufipennis	99.7	1699	-1
SRX12486120	paired-end Illumina sequence libraries which insert size was 350 bp were sequenced on Illumina Hiseq X Ten platform	2286394497	1	Dendroctonus valens	77173	SRX12486120.PFspades_1	120676	1046.427389	GAFX01007077.1132.3043	Eukaryota;Amorphea;Obazoa;Opisthokonta;Holozoa;Choanozoa;Metazoa;Animalia;BCP clade;Bilateria;Protostomia;Ecdysozoa;Arthropoda;Hexapoda;Insecta;Pterygota;Neoptera;Coleoptera;Dendroctonus ponderosae (mountain pine beetle)	99.7	1912	-1
SRX12486120	paired-end Illumina sequence libraries which insert size was 350 bp were sequenced on Illumina Hiseq X Ten platform	2286394497	1	Dendroctonus valens	77173	SRX12486120.PFspades_2	213	2.387379	HE574674.1.1767	Eukaryota;Amorphea;Obazoa;Opisthokonta;Nucletmycea;Fungi;Dikarya;Ascomycota;Saccharomycotina;Saccharomycetes;Saccharomycetales;Phaffomycetaceae;Cyberlindnera-Candida clade;[Candida] adriatica	96.8	1768	-1
SRX12486120	paired-end Illumina sequence libraries which insert size was 350 bp were sequenced on Illumina Hiseq X Ten platform	2286394497	1	Dendroctonus valens	77173	SRX12486120.PFspades_3	154	1.975598	KJ531044.1.1668	Eukaryota;Amorphea;Obazoa;Opisthokonta;Holozoa;Choanozoa;Metazoa;Animalia;BCP clade;Bilateria;Protostomia;Ecdysozoa;Nematozoa;Nematoda;Chromadorea;Diplogasterida;Micoletzkya sp. 19 VS-2014	99.8	1668	-1
SRX12486119	paired-end Illumina sequence libraries which insert size was 350 bp were sequenced on Illumina Hiseq X Ten platform	2265064003	1	Dendroctonus valens	77173	SRX12486119.PFspades_1	36484	364.706352	GAFX01007077.1132.3043	Eukaryota;Amorphea;Obazoa;Opisthokonta;Holozoa;Choanozoa;Metazoa;Animalia;BCP clade;Bilateria;Protostomia;Ecdysozoa;Arthropoda;Hexapoda;Insecta;Pterygota;Neoptera;Coleoptera;Dendroctonus ponderosae (mountain pine beetle)	99.7	1912	-1
SRX12486119	paired-end Illumina sequence libraries which insert size was 350 bp were sequenced on Illumina Hiseq X Ten platform	2265064003	1	Dendroctonus valens	77173	SRX12486119.PFspades_2	3875	42.558717	LC219518.1.1726	Eukaryota;Amorphea;Obazoa;Opisthokonta;Holozoa;Choanozoa;Metazoa;Animalia;BCP clade;Bilateria;Protostomia;Ecdysozoa;Nematozoa;Nematoda;Chromadorea;Tylenchida;Contortylenchus sp. Karuizawa	96.8	1728	-1
SRX12486108	10X Genomics sequence libraries which insert size was 600 bp were sequenced on Illumina Hiseq X Ten platform	14820957553	1	Dendroctonus valens	77173	SRX12486108.PFspades_1	1833	22.943195	LC219518.1.1726	Eukaryota;Amorphea;Obazoa;Opisthokonta;Holozoa;Choanozoa;Metazoa;Animalia;BCP clade;Bilateria;Protostomia;Ecdysozoa;Nematozoa;Nematoda;Chromadorea;Tylenchida;Contortylenchus sp. Karuizawa	96.8	1728	-1
SRX12486108	10X Genomics sequence libraries which insert size was 600 bp were sequenced on Illumina Hiseq X Ten platform	14820957553	1	Dendroctonus valens	77173	SRX12486108.PFspades_3	264	3.411355	CP014017.3038262.3039806	Bacteria;Proteobacteria;Gammaproteobacteria;Enterobacterales;Yersiniaceae;Serratia;Serratia liquefaciens	100	1521	-1
SRX12486108	10X Genomics sequence libraries which insert size was 600 bp were sequenced on Illumina Hiseq X Ten platform	14820957553	1	Dendroctonus valens	77173	SRX12486108.PFspades_4	220	3.046595	JQ000060.1.1761	Eukaryota;Amorphea;Obazoa;Opisthokonta;Holozoa;Choanozoa;Metazoa;Animalia;BCP clade;Bilateria;Protostomia;Ecdysozoa;Arthropoda;Chelicerata;Arachnida;Acari;Sellea sp. AD658	97.6	1763	-1
SRX12486108	10X Genomics sequence libraries which insert size was 600 bp were sequenced on Illumina Hiseq X Ten platform	14820957553	1	Dendroctonus valens	77173	SRX12486108.PFspades_2	102	1.586792	AB368529.1.1699	Eukaryota;Amorphea;Obazoa;Opisthokonta;Holozoa;Choanozoa;Metazoa;Animalia;BCP clade;Bilateria;Protostomia;Ecdysozoa;Nematozoa;Nematoda;Chromadorea;Tylenchida;Bursaphelenchus;Bursaphelenchus rufipennis	99.7	1699	-1
SRX12486108	10X Genomics sequence libraries which insert size was 600 bp were sequenced on Illumina Hiseq X Ten platform	14820957553	1	Dendroctonus valens	77173	SRX12486108.PFspades_5	85	1.312244	AB013545.1.1744	Eukaryota;Amorphea;Obazoa;Opisthokonta;Nucletmycea;Fungi;Dikarya;Ascomycota;Saccharomycotina;Saccharomycetes;Saccharomycetales;Metschnikowiaceae;Clavispora-Candida clade;[Candida] oregonensis	99.5	1706	-1
SRX12486107	10X Genomics sequence libraries which insert size was 600 bp were sequenced on Illumina Hiseq X Ten platform	12710223580	1	Dendroctonus valens	77173	SRX12486107.PFspades_1	1513	18.072674	LC219518.1.1726	Eukaryota;Amorphea;Obazoa;Opisthokonta;Holozoa;Choanozoa;Metazoa;Animalia;BCP clade;Bilateria;Protostomia;Ecdysozoa;Nematozoa;Nematoda;Chromadorea;Tylenchida;Contortylenchus sp. Karuizawa	96.8	1728	-1
SRX12486107	10X Genomics sequence libraries which insert size was 600 bp were sequenced on Illumina Hiseq X Ten platform	12710223580	1	Dendroctonus valens	77173	SRX12486107.PFspades_4	197	3.122314	CP033162.673274.674818	Bacteria;Proteobacteria;Gammaproteobacteria;Enterobacterales;Yersiniaceae;Serratia;Serratia sp. P2ACOL2	100	1521	-1
SRX12486107	10X Genomics sequence libraries which insert size was 600 bp were sequenced on Illumina Hiseq X Ten platform	12710223580	1	Dendroctonus valens	77173	SRX12486107.PFspades_3	185	2.498219	JQ000060.1.1761	Eukaryota;Amorphea;Obazoa;Opisthokonta;Holozoa;Choanozoa;Metazoa;Animalia;BCP clade;Bilateria;Protostomia;Ecdysozoa;Arthropoda;Chelicerata;Arachnida;Acari;Sellea sp. AD658	97.6	1763	-1
SRX12486107	10X Genomics sequence libraries which insert size was 600 bp were sequenced on Illumina Hiseq X Ten platform	12710223580	1	Dendroctonus valens	77173	SRX12486107.PFspades_2	111	1.615809	AB368529.1.1699	Eukaryota;Amorphea;Obazoa;Opisthokonta;Holozoa;Choanozoa;Metazoa;Animalia;BCP clade;Bilateria;Protostomia;Ecdysozoa;Nematozoa;Nematoda;Chromadorea;Tylenchida;Bursaphelenchus;Bursaphelenchus rufipennis	99.7	1699	-1
SRX12486107	10X Genomics sequence libraries which insert size was 600 bp were sequenced on Illumina Hiseq X Ten platform	12710223580	1	Dendroctonus valens	77173	SRX12486107.PFspades_6	48	1.111397	AB013545.1.1744	Eukaryota;Amorphea;Obazoa;Opisthokonta;Nucletmycea;Fungi;Dikarya;Ascomycota;Saccharomycotina;Saccharomycetes;Saccharomycetales;Metschnikowiaceae;Clavispora-Candida clade;[Candida] oregonensis	98	1413	-1
SRX12486106	10X Genomics sequence libraries which insert size was 600 bp were sequenced on Illumina Hiseq X Ten platform	17372850705	1	Dendroctonus valens	77173	SRX12486106.PFspades_1	2074	25.563019	LC219518.1.1726	Eukaryota;Amorphea;Obazoa;Opisthokonta;Holozoa;Choanozoa;Metazoa;Animalia;BCP clade;Bilateria;Protostomia;Ecdysozoa;Nematozoa;Nematoda;Chromadorea;Tylenchida;Contortylenchus sp. Karuizawa	96.8	1728	-1
SRX12486106	10X Genomics sequence libraries which insert size was 600 bp were sequenced on Illumina Hiseq X Ten platform	17372850705	1	Dendroctonus valens	77173	SRX12486106.PFspades_3	299	4.813627	CP006252.4798374.4799915	Bacteria;Proteobacteria;Gammaproteobacteria;Enterobacterales;Yersiniaceae;Serratia;Serratia liquefaciens ATCC 27592	98.4	1521	-1
SRX12486106	10X Genomics sequence libraries which insert size was 600 bp were sequenced on Illumina Hiseq X Ten platform	17372850705	1	Dendroctonus valens	77173	SRX12486106.PFspades_4	275	3.632368	JQ000060.1.1761	Eukaryota;Amorphea;Obazoa;Opisthokonta;Holozoa;Choanozoa;Metazoa;Animalia;BCP clade;Bilateria;Protostomia;Ecdysozoa;Arthropoda;Chelicerata;Arachnida;Acari;Sellea sp. AD658	97.6	1763	-1
SRX12486106	10X Genomics sequence libraries which insert size was 600 bp were sequenced on Illumina Hiseq X Ten platform	17372850705	1	Dendroctonus valens	77173	SRX12486106.PFspades_2	145	2.042445	AB368529.1.1699	Eukaryota;Amorphea;Obazoa;Opisthokonta;Holozoa;Choanozoa;Metazoa;Animalia;BCP clade;Bilateria;Protostomia;Ecdysozoa;Nematozoa;Nematoda;Chromadorea;Tylenchida;Bursaphelenchus;Bursaphelenchus rufipennis	99.7	1699	-1
SRX12486106	10X Genomics sequence libraries which insert size was 600 bp were sequenced on Illumina Hiseq X Ten platform	17372850705	1	Dendroctonus valens	77173	SRX12486106.PFspades_6	60	1.218868	AB013545.1.1744	Eukaryota;Amorphea;Obazoa;Opisthokonta;Nucletmycea;Fungi;Dikarya;Ascomycota;Saccharomycotina;Saccharomycetes;Saccharomycetales;Metschnikowiaceae;Clavispora-Candida clade;[Candida] oregonensis	93.8	1217	-1
SRX12486106	10X Genomics sequence libraries which insert size was 600 bp were sequenced on Illumina Hiseq X Ten platform	17372850705	1	Dendroctonus valens	77173	SRX12486106.PFspades_5	47	1.227414	AXCG01122448.24.1460	Eukaryota;Archaeplastida;Chloroplastida;Charophyta;Phragmoplastophyta;Streptophyta;Embryophyta;Tracheophyta;Spermatophyta;Magnoliophyta;Malvales;Gossypium;Gossypium barbadense (sea-island cotton)	97.7	1202	-1
SRX12486105	10X Genomics sequence libraries which insert size was 600 bp were sequenced on Illumina Hiseq X Ten platform	11327204362	1	Dendroctonus valens	77173	SRX12486105.PFspades_1	1373	16.201656	LC219518.1.1726	Eukaryota;Amorphea;Obazoa;Opisthokonta;Holozoa;Choanozoa;Metazoa;Animalia;BCP clade;Bilateria;Protostomia;Ecdysozoa;Nematozoa;Nematoda;Chromadorea;Tylenchida;Contortylenchus sp. Karuizawa	96.8	1728	-1
SRX12486105	10X Genomics sequence libraries which insert size was 600 bp were sequenced on Illumina Hiseq X Ten platform	11327204362	1	Dendroctonus valens	77173	SRX12486105.PFspades_2	195	2.390738	JQ000060.1.1761	Eukaryota;Amorphea;Obazoa;Opisthokonta;Holozoa;Choanozoa;Metazoa;Animalia;BCP clade;Bilateria;Protostomia;Ecdysozoa;Arthropoda;Chelicerata;Arachnida;Acari;Sellea sp. AD658	97.6	1763	-1
SRX12486105	10X Genomics sequence libraries which insert size was 600 bp were sequenced on Illumina Hiseq X Ten platform	11327204362	1	Dendroctonus valens	77173	SRX12486105.PFspades_4	149	2.100495	CP033162.673274.674818	Bacteria;Proteobacteria;Gammaproteobacteria;Enterobacterales;Yersiniaceae;Serratia;Serratia sp. P2ACOL2	100	1521	-1
SRX12486105	10X Genomics sequence libraries which insert size was 600 bp were sequenced on Illumina Hiseq X Ten platform	11327204362	1	Dendroctonus valens	77173	SRX12486105.PFspades_3	96	1.594937	AB368529.1.1699	Eukaryota;Amorphea;Obazoa;Opisthokonta;Holozoa;Choanozoa;Metazoa;Animalia;BCP clade;Bilateria;Protostomia;Ecdysozoa;Nematozoa;Nematoda;Chromadorea;Tylenchida;Bursaphelenchus;Bursaphelenchus rufipennis	99.7	1699	-1
SRX12486105	10X Genomics sequence libraries which insert size was 600 bp were sequenced on Illumina Hiseq X Ten platform	11327204362	1	Dendroctonus valens	77173	SRX12486105.PFspades_5	67	1.104693	AB013545.1.1744	Eukaryota;Amorphea;Obazoa;Opisthokonta;Nucletmycea;Fungi;Dikarya;Ascomycota;Saccharomycotina;Saccharomycetes;Saccharomycetales;Metschnikowiaceae;Clavispora-Candida clade;[Candida] oregonensis	92.7	1747	-1
SRX12486103	paired-end Illumina sequence libraries which insert size was 350 bp were sequenced on Illumina Hiseq X Ten platform	2162491811	1	Dendroctonus valens	77173	SRX12486103.PFspades_1	96599	903.607129	GAFX01007077.1132.3043	Eukaryota;Amorphea;Obazoa;Opisthokonta;Holozoa;Choanozoa;Metazoa;Animalia;BCP clade;Bilateria;Protostomia;Ecdysozoa;Arthropoda;Hexapoda;Insecta;Pterygota;Neoptera;Coleoptera;Dendroctonus ponderosae (mountain pine beetle)	99.7	1912	-1
SRX12486103	paired-end Illumina sequence libraries which insert size was 350 bp were sequenced on Illumina Hiseq X Ten platform	2162491811	1	Dendroctonus valens	77173	SRX12486103.PFspades_3	578	6.718049	KJ636388.1.1652	Eukaryota;Amorphea;Obazoa;Opisthokonta;Holozoa;Choanozoa;Metazoa;Animalia;BCP clade;Bilateria;Protostomia;Ecdysozoa;Nematozoa;Nematoda;Chromadorea;Rhabditida;Panagrolaimus paetzoldi	89.8	1660	-1
SRX12486103	paired-end Illumina sequence libraries which insert size was 350 bp were sequenced on Illumina Hiseq X Ten platform	2162491811	1	Dendroctonus valens	77173	SRX12486103.PFspades_2	505	6.075339	KJ636374.1.1691	Eukaryota;Amorphea;Obazoa;Opisthokonta;Holozoa;Choanozoa;Metazoa;Animalia;BCP clade;Bilateria;Protostomia;Ecdysozoa;Nematozoa;Nematoda;Chromadorea;Tylenchida;Ditylenchus ferepolitor	98.7	1692	-1
SRX12486102	paired-end Illumina sequence libraries which insert size was 350 bp were sequenced on Illumina Hiseq X Ten platform	1924211525	1	Dendroctonus valens	77173	NA	NA	NA	NA	NA	NA	NA	NA
SRX12486101	paired-end Illumina sequence libraries which insert size was 350 bp were sequenced on Illumina Hiseq X Ten platform	1907546285	1	Dendroctonus valens	77173	SRX12486101.PFspades_1	59623	545.511845	GAFX01007077.1132.3043	Eukaryota;Amorphea;Obazoa;Opisthokonta;Holozoa;Choanozoa;Metazoa;Animalia;BCP clade;Bilateria;Protostomia;Ecdysozoa;Arthropoda;Hexapoda;Insecta;Pterygota;Neoptera;Coleoptera;Dendroctonus ponderosae (mountain pine beetle)	99.7	1912	-1
SRX12486101	paired-end Illumina sequence libraries which insert size was 350 bp were sequenced on Illumina Hiseq X Ten platform	1907546285	1	Dendroctonus valens	77173	SRX12486101.PFspades_2	11730	121.58678	LC219518.1.1726	Eukaryota;Amorphea;Obazoa;Opisthokonta;Holozoa;Choanozoa;Metazoa;Animalia;BCP clade;Bilateria;Protostomia;Ecdysozoa;Nematozoa;Nematoda;Chromadorea;Tylenchida;Contortylenchus sp. Karuizawa	96.8	1728	-1
SRX12486101	paired-end Illumina sequence libraries which insert size was 350 bp were sequenced on Illumina Hiseq X Ten platform	1907546285	1	Dendroctonus valens	77173	SRX12486101.PFspades_3	65	0.9905	KJ636388.1.1652	Eukaryota;Amorphea;Obazoa;Opisthokonta;Holozoa;Choanozoa;Metazoa;Animalia;BCP clade;Bilateria;Protostomia;Ecdysozoa;Nematozoa;Nematoda;Chromadorea;Rhabditida;Panagrolaimus paetzoldi	89.8	1633	-1
SRX12486100	paired-end Illumina sequence libraries which insert size was 350 bp were sequenced on Illumina Hiseq X Ten platform	2159295218	1	Dendroctonus valens	77173	SRX12486100.PFspades_2	90198	924.1784	GAFX01007077.1132.3043	Eukaryota;Amorphea;Obazoa;Opisthokonta;Holozoa;Choanozoa;Metazoa;Animalia;BCP clade;Bilateria;Protostomia;Ecdysozoa;Arthropoda;Hexapoda;Insecta;Pterygota;Neoptera;Coleoptera;Dendroctonus ponderosae (mountain pine beetle)	99.5	1371	-1
SRX12486100	paired-end Illumina sequence libraries which insert size was 350 bp were sequenced on Illumina Hiseq X Ten platform	2159295218	1	Dendroctonus valens	77173	SRX12486100.PFspades_1	92	1.196251	CP014129.49681.51228	Bacteria;Proteobacteria;Gammaproteobacteria;Enterobacterales;Erwiniaceae;Pantoea;Pantoea vagans	98.4	1522	-1
SRX12486099	paired-end Illumina sequence libraries which insert size was 350 bp were sequenced on Illumina Hiseq X Ten platform	2253926071	1	Dendroctonus valens	77173	SRX12486099.PFspades_1	2548	2.380531	KJ636374.1.1691	Eukaryota;Amorphea;Obazoa;Opisthokonta;Holozoa;Choanozoa;Metazoa;Animalia;BCP clade;Bilateria;Protostomia;Ecdysozoa;Nematozoa;Nematoda;Chromadorea;Tylenchida;Ditylenchus ferepolitor	98.5	1210	-1
SRX12486098	paired-end Illumina sequence libraries which insert size was 350 bp were sequenced on Illumina Hiseq X Ten platform	2560246204	1	Dendroctonus valens	77173	NA	NA	NA	NA	NA	NA	NA	NA
SRX12486097	paired-end Illumina sequence libraries which insert size was 350 bp were sequenced on Illumina Hiseq X Ten platform	2010524360	1	Dendroctonus valens	77173	SRX12486097.PFspades_1	939	11.243117	GU569155.1.1508	Bacteria;Proteobacteria;Gammaproteobacteria;Enterobacterales;Yersiniaceae;Serratia;uncultured bacterium	99.3	1508	-1
SRX12486097	paired-end Illumina sequence libraries which insert size was 350 bp were sequenced on Illumina Hiseq X Ten platform	2010524360	1	Dendroctonus valens	77173	SRX12486097.PFspades_2	83	1.23938	CP024958.461250.462801	Bacteria;Firmicutes;Bacilli;Lactobacillales;Streptococcaceae;Lactococcus;Lactococcus lactis	99.9	1528	-1
SRX12486096	paired-end Illumina sequence libraries which insert size was 350 bp were sequenced on Illumina Hiseq X Ten platform	2014533662	1	Dendroctonus valens	77173	SRX12486096.PFspades_1	287	3.605426	GDKI01006685.547.2331	Eukaryota;SAR;Alveolata;Protalveolata;Colpodellida;Colpodella;Colpodella edax	86.1	1787	-1
SRX12486096	paired-end Illumina sequence libraries which insert size was 350 bp were sequenced on Illumina Hiseq X Ten platform	2014533662	1	Dendroctonus valens	77173	SRX12486096.PFspades_2	89	1.31927	U43464.1.1751	Eukaryota;Amorphea;Obazoa;Opisthokonta;Nucletmycea;Fungi;Dikarya;Ascomycota;Pezizomycotina;Dothideomycetes;Pleosporales;Pleosporaceae;Alternaria;Clathrospora diplospora	99.8	1642	-1
SRX12486095	paired-end Illumina sequence libraries which insert size was 350 bp were sequenced on Illumina Hiseq X Ten platform	2139655666	1	Dendroctonus valens	77173	NA	NA	NA	NA	NA	NA	NA	NA
SRX12486094	paired-end Illumina sequence libraries which insert size was 350 bp were sequenced on Illumina Hiseq X Ten platform	3093576395	1	Dendroctonus valens	77173	SRX12486094.PFspades_2	3466	38.825944	AB368529.1.1699	Eukaryota;Amorphea;Obazoa;Opisthokonta;Holozoa;Choanozoa;Metazoa;Animalia;BCP clade;Bilateria;Protostomia;Ecdysozoa;Nematozoa;Nematoda;Chromadorea;Tylenchida;Bursaphelenchus;Bursaphelenchus rufipennis	99.7	1699	-1
SRX12486094	paired-end Illumina sequence libraries which insert size was 350 bp were sequenced on Illumina Hiseq X Ten platform	3093576395	1	Dendroctonus valens	77173	SRX12486094.PFspades_1	1251	14.410402	EU011713.1.1721	Eukaryota;Amorphea;Obazoa;Opisthokonta;Nucletmycea;Fungi;Dikarya;Ascomycota;Saccharomycotina;Saccharomycetes;Saccharomycetales;Pichiaceae;Ogataea-Candida clade;[Candida] piceae	99.9	1722	-1
SRX12486092	paired-end Illumina sequence libraries which insert size was 350 bp were sequenced on Illumina Hiseq X Ten platform	2315621170	1	Dendroctonus valens	77173	SRX12486092.PFspades_1	1905	21.30649	EU011713.1.1721	Eukaryota;Amorphea;Obazoa;Opisthokonta;Nucletmycea;Fungi;Dikarya;Ascomycota;Saccharomycotina;Saccharomycetes;Saccharomycetales;Pichiaceae;Ogataea-Candida clade;[Candida] piceae	99.9	1722	-1
SRX12486091	paired-end Illumina sequence libraries which insert size was 350 bp were sequenced on Illumina Hiseq X Ten platform	2765778855	1	Dendroctonus valens	77173	NA	NA	NA	NA	NA	NA	NA	NA
SRX12486090	paired-end Illumina sequence libraries which insert size was 350 bp were sequenced on Illumina Hiseq X Ten platform	2651191907	1	Dendroctonus valens	77173	SRX12486090.PFspades_2	91020	1045.770833	GAFX01007077.1132.3043	Eukaryota;Amorphea;Obazoa;Opisthokonta;Holozoa;Choanozoa;Metazoa;Animalia;BCP clade;Bilateria;Protostomia;Ecdysozoa;Arthropoda;Hexapoda;Insecta;Pterygota;Neoptera;Coleoptera;Dendroctonus ponderosae (mountain pine beetle)	99.6	1374	-1
SRX12486090	paired-end Illumina sequence libraries which insert size was 350 bp were sequenced on Illumina Hiseq X Ten platform	2651191907	1	Dendroctonus valens	77173	SRX12486090.PFspades_1	226	2.79202	EU011713.1.1721	Eukaryota;Amorphea;Obazoa;Opisthokonta;Nucletmycea;Fungi;Dikarya;Ascomycota;Saccharomycotina;Saccharomycetes;Saccharomycetales;Pichiaceae;Ogataea-Candida clade;[Candida] piceae	99.8	1722	-1
SRX12486089	paired-end Illumina sequence libraries which insert size was 350 bp were sequenced on Illumina Hiseq X Ten platform	2288499734	1	Dendroctonus valens	77173	SRX12486089.PFspades_1	48493	431.233159	GAFX01007077.1132.3043	Eukaryota;Amorphea;Obazoa;Opisthokonta;Holozoa;Choanozoa;Metazoa;Animalia;BCP clade;Bilateria;Protostomia;Ecdysozoa;Arthropoda;Hexapoda;Insecta;Pterygota;Neoptera;Coleoptera;Dendroctonus ponderosae (mountain pine beetle)	99.7	1912	-1
SRX12486089	paired-end Illumina sequence libraries which insert size was 350 bp were sequenced on Illumina Hiseq X Ten platform	2288499734	1	Dendroctonus valens	77173	SRX12486089.PFspades_2	18143	218.346701	U88435.1.1532	Bacteria;Proteobacteria;Gammaproteobacteria;Enterobacterales;Yersiniaceae;Serratia;Rahnella sp. 'CDC 21234'	99.1	1522	-1
SRX12486089	paired-end Illumina sequence libraries which insert size was 350 bp were sequenced on Illumina Hiseq X Ten platform	2288499734	1	Dendroctonus valens	77173	SRX12486089.PFspades_3	1657	21.749672	EU011713.1.1721	Eukaryota;Amorphea;Obazoa;Opisthokonta;Nucletmycea;Fungi;Dikarya;Ascomycota;Saccharomycotina;Saccharomycetes;Saccharomycetales;Pichiaceae;Ogataea-Candida clade;[Candida] piceae	99.9	1722	-1
SRX12486089	paired-end Illumina sequence libraries which insert size was 350 bp were sequenced on Illumina Hiseq X Ten platform	2288499734	1	Dendroctonus valens	77173	SRX12486089.PFspades_4	180	2.288934	CP025624.758672.760208	Bacteria;Proteobacteria;Gammaproteobacteria;Pseudomonadales;Pseudomonadaceae;Pseudomonas;Pseudomonas sp. NC02	99.9	1517	-1
SRX12486088	paired-end Illumina sequence libraries which insert size was 350 bp were sequenced on Illumina Hiseq X Ten platform	2895785798	1	Dendroctonus valens	77173	SRX12486088.PFspades_1	492	6.75178	LT629793.2485189.2486729	Bacteria;Proteobacteria;Gammaproteobacteria;Pseudomonadales;Pseudomonadaceae;Pseudomonas;Pseudomonas yamanorum	100	1518	-1
SRX12486088	paired-end Illumina sequence libraries which insert size was 350 bp were sequenced on Illumina Hiseq X Ten platform	2895785798	1	Dendroctonus valens	77173	SRX12486088.PFspades_2	166	2.739249	EU011713.1.1721	Eukaryota;Amorphea;Obazoa;Opisthokonta;Nucletmycea;Fungi;Dikarya;Ascomycota;Saccharomycotina;Saccharomycetes;Saccharomycetales;Pichiaceae;Ogataea-Candida clade;[Candida] piceae	99.4	1267	-1
SRX12486087	paired-end Illumina sequence libraries which insert size was 350 bp were sequenced on Illumina Hiseq X Ten platform	2521681962	1	Dendroctonus valens	77173	SRX12486087.PFspades_1	759	8.804694	EU011713.1.1721	Eukaryota;Amorphea;Obazoa;Opisthokonta;Nucletmycea;Fungi;Dikarya;Ascomycota;Saccharomycotina;Saccharomycetes;Saccharomycetales;Pichiaceae;Ogataea-Candida clade;[Candida] piceae	99.9	1722	-1
SRX12486087	paired-end Illumina sequence libraries which insert size was 350 bp were sequenced on Illumina Hiseq X Ten platform	2521681962	1	Dendroctonus valens	77173	SRX12486087.PFspades_3	309	3.93635	CP014017.3784453.3785999	Bacteria;Proteobacteria;Gammaproteobacteria;Enterobacterales;Yersiniaceae;Serratia;Serratia liquefaciens	99.9	1523	-1
SRX12486087	paired-end Illumina sequence libraries which insert size was 350 bp were sequenced on Illumina Hiseq X Ten platform	2521681962	1	Dendroctonus valens	77173	SRX12486087.PFspades_2	157	1.915146	KJ531044.1.1668	Eukaryota;Amorphea;Obazoa;Opisthokonta;Holozoa;Choanozoa;Metazoa;Animalia;BCP clade;Bilateria;Protostomia;Ecdysozoa;Nematozoa;Nematoda;Chromadorea;Diplogasterida;Micoletzkya sp. 19 VS-2014	99.5	1668	-1
SRX12486086	paired-end Illumina sequence libraries which insert size was 350 bp were sequenced on Illumina Hiseq X Ten platform	2563291483	1	Dendroctonus valens	77173	SRX12486086.PFspades_1	237	3.139167	KJ636388.1.1652	Eukaryota;Amorphea;Obazoa;Opisthokonta;Holozoa;Choanozoa;Metazoa;Animalia;BCP clade;Bilateria;Protostomia;Ecdysozoa;Nematozoa;Nematoda;Chromadorea;Rhabditida;Panagrolaimus paetzoldi	89.8	1660	-1
SRX12486085	paired-end Illumina sequence libraries which insert size was 350 bp were sequenced on Illumina Hiseq X Ten platform	2360896389	1	Dendroctonus valens	77173	SRX12486085.PFspades_1	66932	704.69434	GAFX01007077.1132.3043	Eukaryota;Amorphea;Obazoa;Opisthokonta;Holozoa;Choanozoa;Metazoa;Animalia;BCP clade;Bilateria;Protostomia;Ecdysozoa;Arthropoda;Hexapoda;Insecta;Pterygota;Neoptera;Coleoptera;Dendroctonus ponderosae (mountain pine beetle)	99.7	1521	-1
SRX12486085	paired-end Illumina sequence libraries which insert size was 350 bp were sequenced on Illumina Hiseq X Ten platform	2360896389	1	Dendroctonus valens	77173	SRX12486085.PFspades_2	143	1.910383	EU011713.1.1721	Eukaryota;Amorphea;Obazoa;Opisthokonta;Nucletmycea;Fungi;Dikarya;Ascomycota;Saccharomycotina;Saccharomycetes;Saccharomycetales;Pichiaceae;Ogataea-Candida clade;[Candida] piceae	99.9	1722	-1
SRX12486084	paired-end Illumina sequence libraries which insert size was 350 bp were sequenced on Illumina Hiseq X Ten platform	2638877956	1	Dendroctonus valens	77173	SRX12486084.PFspades_1	1424	16.540608	KJ636374.1.1691	Eukaryota;Amorphea;Obazoa;Opisthokonta;Holozoa;Choanozoa;Metazoa;Animalia;BCP clade;Bilateria;Protostomia;Ecdysozoa;Nematozoa;Nematoda;Chromadorea;Tylenchida;Ditylenchus ferepolitor	98.7	1692	-1
SRX12486084	paired-end Illumina sequence libraries which insert size was 350 bp were sequenced on Illumina Hiseq X Ten platform	2638877956	1	Dendroctonus valens	77173	SRX12486084.PFspades_2	600	7.235762	AB368529.1.1699	Eukaryota;Amorphea;Obazoa;Opisthokonta;Holozoa;Choanozoa;Metazoa;Animalia;BCP clade;Bilateria;Protostomia;Ecdysozoa;Nematozoa;Nematoda;Chromadorea;Tylenchida;Bursaphelenchus;Bursaphelenchus rufipennis	99.7	1699	-1
SRX12486083	paired-end Illumina sequence libraries which insert size was 350 bp were sequenced on Illumina Hiseq X Ten platform	2443081994	1	Dendroctonus valens	77173	SRX12486083.PFspades_1	1975	22.621644	AB368529.1.1699	Eukaryota;Amorphea;Obazoa;Opisthokonta;Holozoa;Choanozoa;Metazoa;Animalia;BCP clade;Bilateria;Protostomia;Ecdysozoa;Nematozoa;Nematoda;Chromadorea;Tylenchida;Bursaphelenchus;Bursaphelenchus rufipennis	99.6	1699	-1
SRX12486083	paired-end Illumina sequence libraries which insert size was 350 bp were sequenced on Illumina Hiseq X Ten platform	2443081994	1	Dendroctonus valens	77173	SRX12486083.PFspades_2	1153	13.167018	LC219518.1.1726	Eukaryota;Amorphea;Obazoa;Opisthokonta;Holozoa;Choanozoa;Metazoa;Animalia;BCP clade;Bilateria;Protostomia;Ecdysozoa;Nematozoa;Nematoda;Chromadorea;Tylenchida;Contortylenchus sp. Karuizawa	96.8	1728	-1
SRX12486083	paired-end Illumina sequence libraries which insert size was 350 bp were sequenced on Illumina Hiseq X Ten platform	2443081994	1	Dendroctonus valens	77173	SRX12486083.PFspades_3	355	4.504496	KJ636374.1.1691	Eukaryota;Amorphea;Obazoa;Opisthokonta;Holozoa;Choanozoa;Metazoa;Animalia;BCP clade;Bilateria;Protostomia;Ecdysozoa;Nematozoa;Nematoda;Chromadorea;Tylenchida;Ditylenchus ferepolitor	98.8	1692	-1
SRX12486083	paired-end Illumina sequence libraries which insert size was 350 bp were sequenced on Illumina Hiseq X Ten platform	2443081994	1	Dendroctonus valens	77173	SRX12486083.PFspades_4	117	1.384995	EU011713.1.1721	Eukaryota;Amorphea;Obazoa;Opisthokonta;Nucletmycea;Fungi;Dikarya;Ascomycota;Saccharomycotina;Saccharomycetes;Saccharomycetales;Pichiaceae;Ogataea-Candida clade;[Candida] piceae	98.3	1722	-1
SRX12486081	paired-end Illumina sequence libraries which insert size was 350 bp were sequenced on Illumina Hiseq X Ten platform	2692137870	1	Dendroctonus valens	77173	SRX12486081.PFspades_1	75049	692.033996	GAFX01007077.1132.3043	Eukaryota;Amorphea;Obazoa;Opisthokonta;Holozoa;Choanozoa;Metazoa;Animalia;BCP clade;Bilateria;Protostomia;Ecdysozoa;Arthropoda;Hexapoda;Insecta;Pterygota;Neoptera;Coleoptera;Dendroctonus ponderosae (mountain pine beetle)	99.7	1912	-1
SRX12486081	paired-end Illumina sequence libraries which insert size was 350 bp were sequenced on Illumina Hiseq X Ten platform	2692137870	1	Dendroctonus valens	77173	SRX12486081.PFspades_3	209	2.830886	CP002433.3951563.3953092	Bacteria;Proteobacteria;Gammaproteobacteria;Enterobacterales;Erwiniaceae;Pantoea;Pantoea sp. At-9b	97.8	1522	-1
SRX12486081	paired-end Illumina sequence libraries which insert size was 350 bp were sequenced on Illumina Hiseq X Ten platform	2692137870	1	Dendroctonus valens	77173	SRX12486081.PFspades_2	161	2.082206	AB368529.1.1699	Eukaryota;Amorphea;Obazoa;Opisthokonta;Holozoa;Choanozoa;Metazoa;Animalia;BCP clade;Bilateria;Protostomia;Ecdysozoa;Nematozoa;Nematoda;Chromadorea;Tylenchida;Bursaphelenchus;Bursaphelenchus rufipennis	99.5	1699	-1
SRX12486080	paired-end Illumina sequence libraries which insert size was 350 bp were sequenced on Illumina Hiseq X Ten platform	2530115220	1	Dendroctonus valens	77173	SRX12486080.PFspades_1	54342	495.558599	GAFX01007077.1132.3043	Eukaryota;Amorphea;Obazoa;Opisthokonta;Holozoa;Choanozoa;Metazoa;Animalia;BCP clade;Bilateria;Protostomia;Ecdysozoa;Arthropoda;Hexapoda;Insecta;Pterygota;Neoptera;Coleoptera;Dendroctonus ponderosae (mountain pine beetle)	99.7	1912	-1
SRX12486080	paired-end Illumina sequence libraries which insert size was 350 bp were sequenced on Illumina Hiseq X Ten platform	2530115220	1	Dendroctonus valens	77173	SRX12486080.PFspades_2	223	2.741133	AB368529.1.1699	Eukaryota;Amorphea;Obazoa;Opisthokonta;Holozoa;Choanozoa;Metazoa;Animalia;BCP clade;Bilateria;Protostomia;Ecdysozoa;Nematozoa;Nematoda;Chromadorea;Tylenchida;Bursaphelenchus;Bursaphelenchus rufipennis	99.6	1699	-1
SRX12486079	paired-end Illumina sequence libraries which insert size was 350 bp were sequenced on Illumina Hiseq X Ten platform	2368592816	1	Dendroctonus valens	77173	SRX12486079.PFspades_1	57926	521.578911	GAFX01007077.1132.3043	Eukaryota;Amorphea;Obazoa;Opisthokonta;Holozoa;Choanozoa;Metazoa;Animalia;BCP clade;Bilateria;Protostomia;Ecdysozoa;Arthropoda;Hexapoda;Insecta;Pterygota;Neoptera;Coleoptera;Dendroctonus ponderosae (mountain pine beetle)	99.7	1912	-1
SRX12486079	paired-end Illumina sequence libraries which insert size was 350 bp were sequenced on Illumina Hiseq X Ten platform	2368592816	1	Dendroctonus valens	77173	SRX12486079.PFspades_2	6551	68.4	LC219518.1.1726	Eukaryota;Amorphea;Obazoa;Opisthokonta;Holozoa;Choanozoa;Metazoa;Animalia;BCP clade;Bilateria;Protostomia;Ecdysozoa;Nematozoa;Nematoda;Chromadorea;Tylenchida;Contortylenchus sp. Karuizawa	96.8	1728	-1
SRX12486079	paired-end Illumina sequence libraries which insert size was 350 bp were sequenced on Illumina Hiseq X Ten platform	2368592816	1	Dendroctonus valens	77173	SRX12486079.PFspades_3	371	4.382913	GFLL01048585.964.2766	Eukaryota;Archaeplastida;Chloroplastida;Charophyta;Phragmoplastophyta;Streptophyta;Embryophyta;Tracheophyta;Spermatophyta;Pinophyta;Pinales;Pinus;Pinus albicaulis	99.6	1803	-1
[truncated: 8,299 more rows]
